# Supplementary material for: Gut microbiota and functional dyspepsia: a two-sample Mendelian randomization study
Source: Front Microbiol. 2024 May 31;15:1377392. doi: 10.3389/fmicb.2024.1377392 (PMC11176457; doi:10.3389/fmicb.2024.1377392)
Supplement: Supplementary Table 1 — MR results of all GM taxa. [file Table_1.XLSX]

## Sheet: Table S1
Supplemental Table 1. MR results of all GM taxa
Outcome	Bacterial taxa (exposure)	Method	No. SNP	OR (95%CI)	p-value
Functional dyspepsia	class.Actinobacteria.id.419	MR Egger	14	0.73 (0.44-1.19)	0.23
Functional dyspepsia	class.Actinobacteria.id.419	Weighted median	14	0.85 (0.69-1.05)	0.13		Legend
Functional dyspepsia	class.Actinobacteria.id.419	Simple mode	14	0.85 (0.58-1.25)	0.42		Column	Description
Functional dyspepsia	class.Actinobacteria.id.419	Weighted mode	14	0.78 (0.58-1.04)	0.11		No.SNP	Number of SNPs
Functional dyspepsia	class.Actinobacteria.id.419	Inverse variance weighted	14	0.96 (0.80-1.15)	0.66		OR	Odds ratio
Functional dyspepsia	class.Alphaproteobacteria.id.2379	MR Egger	6	1.17 (0.64-2.14)	0.63		CI	Confidence interval
Functional dyspepsia	class.Alphaproteobacteria.id.2379	Weighted median	6	1.07 (0.86-1.34)	0.52		GM	Gut microbiota
Functional dyspepsia	class.Alphaproteobacteria.id.2379	Simple mode	6	1.04 (0.77-1.41)	0.81
Functional dyspepsia	class.Alphaproteobacteria.id.2379	Weighted mode	6	1.00 (0.73-1.37)	0.99
Functional dyspepsia	class.Alphaproteobacteria.id.2379	Inverse variance weighted	6	1.08 (0.91-1.28)	0.39
Functional dyspepsia	class.Bacilli.id.1673	MR Egger	18	0.86 (0.59-1.24)	0.43
Functional dyspepsia	class.Bacilli.id.1673	Weighted median	18	0.93 (0.78-1.11)	0.42
Functional dyspepsia	class.Bacilli.id.1673	Simple mode	18	0.93 (0.69-1.26)	0.65
Functional dyspepsia	class.Bacilli.id.1673	Weighted mode	18	0.93 (0.71-1.22)	0.62
Functional dyspepsia	class.Bacilli.id.1673	Inverse variance weighted	18	0.94 (0.82-1.08)	0.39
Functional dyspepsia	class.Bacteroidia.id.912	MR Egger	12	0.79 (0.53-1.19)	0.29
Functional dyspepsia	class.Bacteroidia.id.912	Weighted median	12	0.95 (0.74-1.22)	0.69
Functional dyspepsia	class.Bacteroidia.id.912	Simple mode	12	1.06 (0.71-1.59)	0.78
Functional dyspepsia	class.Bacteroidia.id.912	Weighted mode	12	0.96 (0.68-1.35)	0.81
Functional dyspepsia	class.Bacteroidia.id.912	Inverse variance weighted	12	0.97 (0.81-1.15)	0.71
Functional dyspepsia	class.Betaproteobacteria.id.2867	MR Egger	10	1.23 (0.56-2.70)	0.62
Functional dyspepsia	class.Betaproteobacteria.id.2867	Weighted median	10	1.13 (0.86-1.49)	0.38
Functional dyspepsia	class.Betaproteobacteria.id.2867	Simple mode	10	1.12 (0.69-1.80)	0.66
Functional dyspepsia	class.Betaproteobacteria.id.2867	Weighted mode	10	1.06 (0.67-1.67)	0.81
Functional dyspepsia	class.Betaproteobacteria.id.2867	Inverse variance weighted	10	1.09 (0.86-1.38)	0.46
Functional dyspepsia	class.Clostridia.id.1859	MR Egger	10	1.86 (0.61-5.69)	0.31
Functional dyspepsia	class.Clostridia.id.1859	Weighted median	10	1.17 (0.90-1.53)	0.24
Functional dyspepsia	class.Clostridia.id.1859	Simple mode	10	1.26 (0.71-2.24)	0.45
Functional dyspepsia	class.Clostridia.id.1859	Weighted mode	10	1.33 (0.76-2.33)	0.35
Functional dyspepsia	class.Clostridia.id.1859	Inverse variance weighted	10	1.08 (0.83-1.41)	0.55
Functional dyspepsia	class.Coriobacteriia.id.809	MR Egger	14	1.37 (0.71-2.62)	0.37
Functional dyspepsia	class.Coriobacteriia.id.809	Weighted median	14	1.04 (0.84-1.28)	0.75
Functional dyspepsia	class.Coriobacteriia.id.809	Simple mode	14	1.10 (0.74-1.63)	0.65
Functional dyspepsia	class.Coriobacteriia.id.809	Weighted mode	14	1.09 (0.78-1.52)	0.64
Functional dyspepsia	class.Coriobacteriia.id.809	Inverse variance weighted	14	0.92 (0.79-1.08)	0.32
Functional dyspepsia	class.Deltaproteobacteria.id.3087	MR Egger	12	0.75 (0.35-1.58)	0.46
Functional dyspepsia	class.Deltaproteobacteria.id.3087	Weighted median	12	0.84 (0.67-1.05)	0.12
Functional dyspepsia	class.Deltaproteobacteria.id.3087	Simple mode	12	0.81 (0.54-1.22)	0.34
Functional dyspepsia	class.Deltaproteobacteria.id.3087	Weighted mode	12	0.78 (0.54-1.12)	0.2
Functional dyspepsia	class.Deltaproteobacteria.id.3087	Inverse variance weighted	12	0.87 (0.73-1.02)	0.09
Functional dyspepsia	class.Erysipelotrichia.id.2147	MR Egger	13	1.06 (0.43-2.63)	0.89
Functional dyspepsia	class.Erysipelotrichia.id.2147	Weighted median	13	1.26 (0.99-1.59)	0.06
Functional dyspepsia	class.Erysipelotrichia.id.2147	Simple mode	13	1.31 (0.87-1.99)	0.23
Functional dyspepsia	class.Erysipelotrichia.id.2147	Weighted mode	13	1.31 (0.89-1.92)	0.2
Functional dyspepsia	class.Erysipelotrichia.id.2147	Inverse variance weighted	13	1.22 (1.00-1.50)	0.049
Functional dyspepsia	class.Gammaproteobacteria.id.3303	MR Egger	7	1.16 (0.57-2.34)	0.7
Functional dyspepsia	class.Gammaproteobacteria.id.3303	Weighted median	7	0.83 (0.61-1.13)	0.24
Functional dyspepsia	class.Gammaproteobacteria.id.3303	Simple mode	7	0.86 (0.54-1.37)	0.54
Functional dyspepsia	class.Gammaproteobacteria.id.3303	Weighted mode	7	0.87 (0.57-1.33)	0.54
Functional dyspepsia	class.Gammaproteobacteria.id.3303	Inverse variance weighted	7	0.81 (0.65-1.01)	0.07
Functional dyspepsia	class.Lentisphaeria.id.2250	MR Egger	8	1.03 (0.65-1.64)	0.89
Functional dyspepsia	class.Lentisphaeria.id.2250	Weighted median	8	0.96 (0.83-1.12)	0.62
Functional dyspepsia	class.Lentisphaeria.id.2250	Simple mode	8	0.94 (0.72-1.22)	0.65
Functional dyspepsia	class.Lentisphaeria.id.2250	Weighted mode	8	0.94 (0.74-1.21)	0.65
Functional dyspepsia	class.Lentisphaeria.id.2250	Inverse variance weighted	8	1.00 (0.88-1.13)	0.98
Functional dyspepsia	class.Melainabacteria.id.1589	MR Egger	10	1.17 (0.84-1.64)	0.38
Functional dyspepsia	class.Melainabacteria.id.1589	Weighted median	10	0.98 (0.85-1.14)	0.79
Functional dyspepsia	class.Melainabacteria.id.1589	Simple mode	10	0.98 (0.78-1.23)	0.87
Functional dyspepsia	class.Melainabacteria.id.1589	Weighted mode	10	0.98 (0.80-1.21)	0.88
Functional dyspepsia	class.Melainabacteria.id.1589	Inverse variance weighted	10	0.99 (0.89-1.11)	0.87
Functional dyspepsia	class.Methanobacteria.id.119	MR Egger	9	1.01 (0.65-1.57)	0.96
Functional dyspepsia	class.Methanobacteria.id.119	Weighted median	9	1.00 (0.87-1.14)	0.95
Functional dyspepsia	class.Methanobacteria.id.119	Simple mode	9	1.02 (0.86-1.20)	0.85
Functional dyspepsia	class.Methanobacteria.id.119	Weighted mode	9	1.02 (0.87-1.20)	0.82
Functional dyspepsia	class.Methanobacteria.id.119	Inverse variance weighted	9	0.96 (0.87-1.07)	0.48
Functional dyspepsia	class.Mollicutes.id.3920	MR Egger	12	1.34 (0.68-2.62)	0.41
Functional dyspepsia	class.Mollicutes.id.3920	Weighted median	12	1.18 (0.95-1.47)	0.13
Functional dyspepsia	class.Mollicutes.id.3920	Simple mode	12	1.28 (0.84-1.95)	0.27
Functional dyspepsia	class.Mollicutes.id.3920	Weighted mode	12	1.29 (0.92-1.82)	0.17
Functional dyspepsia	class.Mollicutes.id.3920	Inverse variance weighted	12	1.07 (0.89-1.30)	0.46
Functional dyspepsia	class.Negativicutes.id.2164	MR Egger	12	1.52 (0.84-2.75)	0.2
Functional dyspepsia	class.Negativicutes.id.2164	Weighted median	12	1.10 (0.87-1.40)	0.41
Functional dyspepsia	class.Negativicutes.id.2164	Simple mode	12	0.99 (0.69-1.41)	0.95
Functional dyspepsia	class.Negativicutes.id.2164	Weighted mode	12	1.04 (0.73-1.48)	0.83
Functional dyspepsia	class.Negativicutes.id.2164	Inverse variance weighted	12	1.07 (0.90-1.28)	0.41
Functional dyspepsia	class.Verrucomicrobiae.id.4029	MR Egger	11	0.97 (0.60-1.58)	0.92
Functional dyspepsia	class.Verrucomicrobiae.id.4029	Weighted median	11	1.10 (0.90-1.33)	0.35
Functional dyspepsia	class.Verrucomicrobiae.id.4029	Simple mode	11	1.14 (0.84-1.53)	0.42
Functional dyspepsia	class.Verrucomicrobiae.id.4029	Weighted mode	11	1.13 (0.86-1.48)	0.41
Functional dyspepsia	class.Verrucomicrobiae.id.4029	Inverse variance weighted	11	1.05 (0.91-1.21)	0.51
Functional dyspepsia	family.Acidaminococcaceae.id.2166	MR Egger	7	1.02 (0.61-1.69)	0.95
Functional dyspepsia	family.Acidaminococcaceae.id.2166	Weighted median	7	0.85 (0.69-1.05)	0.13
Functional dyspepsia	family.Acidaminococcaceae.id.2166	Simple mode	7	0.81 (0.61-1.07)	0.19
Functional dyspepsia	family.Acidaminococcaceae.id.2166	Weighted mode	7	0.84 (0.64-1.10)	0.24
Functional dyspepsia	family.Acidaminococcaceae.id.2166	Inverse variance weighted	7	0.87 (0.73-1.02)	0.09
Functional dyspepsia	family.Actinomycetaceae.id.421	MR Egger	4	0.84 (0.57-1.25)	0.49
Functional dyspepsia	family.Actinomycetaceae.id.421	Weighted median	4	1.18 (0.94-1.47)	0.16
Functional dyspepsia	family.Actinomycetaceae.id.421	Simple mode	4	1.33 (0.86-2.05)	0.29
Functional dyspepsia	family.Actinomycetaceae.id.421	Weighted mode	4	0.96 (0.75-1.23)	0.78
Functional dyspepsia	family.Actinomycetaceae.id.421	Inverse variance weighted	4	1.12 (0.93-1.35)	0.23
Functional dyspepsia	family.Alcaligenaceae.id.2875	MR Egger	11	1.32 (0.49-3.53)	0.6
Functional dyspepsia	family.Alcaligenaceae.id.2875	Weighted median	11	0.98 (0.75-1.27)	0.86
Functional dyspepsia	family.Alcaligenaceae.id.2875	Simple mode	11	1.07 (0.66-1.71)	0.8
Functional dyspepsia	family.Alcaligenaceae.id.2875	Weighted mode	11	1.04 (0.67-1.61)	0.86
Functional dyspepsia	family.Alcaligenaceae.id.2875	Inverse variance weighted	11	0.94 (0.76-1.16)	0.54
Functional dyspepsia	family.Bacteroidaceae.id.917	Inverse variance weighted	8	0.77 (0.60-0.99)	0.04
Functional dyspepsia	family.Bacteroidaceae.id.917	MR Egger	8	0.37 (0.10-1.34)	0.18
Functional dyspepsia	family.Bacteroidaceae.id.917	Weighted median	8	0.78 (0.59-1.04)	0.09
Functional dyspepsia	family.Bacteroidaceae.id.917	Simple mode	8	0.77 (0.54-1.11)	0.2
Functional dyspepsia	family.Bacteroidaceae.id.917	Weighted mode	8	0.78 (0.55-1.12)	0.22
Functional dyspepsia	family.BacteroidalesS24.7group.id.11173	MR Egger	8	0.80 (0.47-1.36)	0.44
Functional dyspepsia	family.BacteroidalesS24.7group.id.11173	Weighted median	8	0.93 (0.78-1.11)	0.43
Functional dyspepsia	family.BacteroidalesS24.7group.id.11173	Simple mode	8	0.88 (0.66-1.18)	0.43
Functional dyspepsia	family.BacteroidalesS24.7group.id.11173	Weighted mode	8	0.88 (0.68-1.13)	0.34
Functional dyspepsia	family.BacteroidalesS24.7group.id.11173	Inverse variance weighted	8	0.97 (0.85-1.11)	0.67
Functional dyspepsia	family.Bifidobacteriaceae.id.433	MR Egger	11	0.52 (0.32-0.86)	0.03
Functional dyspepsia	family.Bifidobacteriaceae.id.433	Weighted median	11	0.94 (0.76-1.18)	0.61
Functional dyspepsia	family.Bifidobacteriaceae.id.433	Simple mode	11	1.19 (0.74-1.90)	0.49
Functional dyspepsia	family.Bifidobacteriaceae.id.433	Weighted mode	11	0.71 (0.53-0.95)	0.046
Functional dyspepsia	family.Bifidobacteriaceae.id.433	Inverse variance weighted	11	0.93 (0.77-1.12)	0.43
Functional dyspepsia	family.Christensenellaceae.id.1866	MR Egger	11	0.97 (0.73-1.30)	0.87
Functional dyspepsia	family.Christensenellaceae.id.1866	Weighted median	11	1.00 (0.83-1.21)	1
Functional dyspepsia	family.Christensenellaceae.id.1866	Simple mode	11	1.10 (0.82-1.48)	0.54
Functional dyspepsia	family.Christensenellaceae.id.1866	Weighted mode	11	0.96 (0.76-1.23)	0.77
Functional dyspepsia	family.Christensenellaceae.id.1866	Inverse variance weighted	11	1.01 (0.87-1.16)	0.94
Functional dyspepsia	family.Clostridiaceae1.id.1869	Inverse variance weighted	10	0.79 (0.66-0.96)	0.015
Functional dyspepsia	family.Clostridiaceae1.id.1869	MR Egger	10	1.25 (0.77-2.01)	0.39
Functional dyspepsia	family.Clostridiaceae1.id.1869	Weighted median	10	0.79 (0.62-1.00)	0.05
Functional dyspepsia	family.Clostridiaceae1.id.1869	Simple mode	10	0.70 (0.48-1.04)	0.12
Functional dyspepsia	family.Clostridiaceae1.id.1869	Weighted mode	10	0.71 (0.51-1.00)	0.08
Functional dyspepsia	family.ClostridialesvadinBB60group.id.11286	MR Egger	15	1.20 (0.87-1.65)	0.3
Functional dyspepsia	family.ClostridialesvadinBB60group.id.11286	Weighted median	15	1.01 (0.85-1.21)	0.88
Functional dyspepsia	family.ClostridialesvadinBB60group.id.11286	Simple mode	15	0.90 (0.66-1.22)	0.5
Functional dyspepsia	family.ClostridialesvadinBB60group.id.11286	Weighted mode	15	0.99 (0.77-1.28)	0.95
Functional dyspepsia	family.ClostridialesvadinBB60group.id.11286	Inverse variance weighted	15	0.98 (0.87-1.11)	0.77
Functional dyspepsia	family.Coriobacteriaceae.id.811	MR Egger	14	1.37 (0.71-2.62)	0.37
Functional dyspepsia	family.Coriobacteriaceae.id.811	Weighted median	14	1.04 (0.83-1.28)	0.75
Functional dyspepsia	family.Coriobacteriaceae.id.811	Simple mode	14	1.10 (0.77-1.55)	0.61
Functional dyspepsia	family.Coriobacteriaceae.id.811	Weighted mode	14	1.09 (0.76-1.55)	0.65
Functional dyspepsia	family.Coriobacteriaceae.id.811	Inverse variance weighted	14	0.92 (0.79-1.08)	0.32
Functional dyspepsia	family.Defluviitaleaceae.id.1924	MR Egger	11	0.69 (0.43-1.13)	0.18
Functional dyspepsia	family.Defluviitaleaceae.id.1924	Weighted median	11	0.99 (0.82-1.20)	0.91
Functional dyspepsia	family.Defluviitaleaceae.id.1924	Simple mode	11	0.84 (0.60-1.18)	0.34
Functional dyspepsia	family.Defluviitaleaceae.id.1924	Weighted mode	11	0.92 (0.67-1.26)	0.61
Functional dyspepsia	family.Defluviitaleaceae.id.1924	Inverse variance weighted	11	0.99 (0.85-1.15)	0.88
Functional dyspepsia	family.Desulfovibrionaceae.id.3169	Inverse variance weighted	9	0.86 (0.71-1.05)	0.15
Functional dyspepsia	family.Desulfovibrionaceae.id.3169	MR Egger	9	0.74 (0.31-1.78)	0.53
Functional dyspepsia	family.Desulfovibrionaceae.id.3169	Weighted median	9	0.83 (0.64-1.07)	0.15
Functional dyspepsia	family.Desulfovibrionaceae.id.3169	Simple mode	9	0.74 (0.48-1.14)	0.21
Functional dyspepsia	family.Desulfovibrionaceae.id.3169	Weighted mode	9	0.72 (0.49-1.08)	0.15
Functional dyspepsia	family.Enterobacteriaceae.id.3469	MR Egger	7	1.42 (0.41-4.90)	0.6
Functional dyspepsia	family.Enterobacteriaceae.id.3469	Weighted median	7	1.01 (0.76-1.32)	0.97
Functional dyspepsia	family.Enterobacteriaceae.id.3469	Simple mode	7	1.05 (0.74-1.48)	0.79
Functional dyspepsia	family.Enterobacteriaceae.id.3469	Weighted mode	7	1.05 (0.71-1.54)	0.81
Functional dyspepsia	family.Enterobacteriaceae.id.3469	Inverse variance weighted	7	0.95 (0.78-1.17)	0.66
Functional dyspepsia	family.Erysipelotrichaceae.id.2149	Inverse variance weighted	13	1.22 (1.00-1.50)	0.049
Functional dyspepsia	family.Erysipelotrichaceae.id.2149	MR Egger	13	1.06 (0.43-2.63)	0.89
Functional dyspepsia	family.Erysipelotrichaceae.id.2149	Weighted median	13	1.26 (0.98-1.61)	0.07
Functional dyspepsia	family.Erysipelotrichaceae.id.2149	Simple mode	13	1.31 (0.86-1.99)	0.23
Functional dyspepsia	family.Erysipelotrichaceae.id.2149	Weighted mode	13	1.31 (0.89-1.92)	0.2
Functional dyspepsia	family.FamilyXI.id.1936	MR Egger	8	0.82 (0.47-1.44)	0.52
Functional dyspepsia	family.FamilyXI.id.1936	Weighted median	8	0.97 (0.88-1.08)	0.63
Functional dyspepsia	family.FamilyXI.id.1936	Simple mode	8	1.04 (0.87-1.24)	0.68
Functional dyspepsia	family.FamilyXI.id.1936	Weighted mode	8	1.04 (0.87-1.25)	0.67
Functional dyspepsia	family.FamilyXI.id.1936	Inverse variance weighted	8	0.97 (0.88-1.06)	0.44
Functional dyspepsia	family.FamilyXIII.id.1957	MR Egger	7	1.57 (0.66-3.74)	0.35
Functional dyspepsia	family.FamilyXIII.id.1957	Weighted median	7	0.92 (0.67-1.28)	0.63
Functional dyspepsia	family.FamilyXIII.id.1957	Simple mode	7	0.94 (0.57-1.56)	0.82
Functional dyspepsia	family.FamilyXIII.id.1957	Weighted mode	7	0.98 (0.58-1.65)	0.94
Functional dyspepsia	family.FamilyXIII.id.1957	Inverse variance weighted	7	0.89 (0.69-1.13)	0.33
Functional dyspepsia	family.Lachnospiraceae.id.1987	MR Egger	16	1.00 (0.51-1.96)	1
Functional dyspepsia	family.Lachnospiraceae.id.1987	Weighted median	16	1.00 (0.79-1.27)	0.99
Functional dyspepsia	family.Lachnospiraceae.id.1987	Simple mode	16	1.35 (0.78-2.34)	0.3
Functional dyspepsia	family.Lachnospiraceae.id.1987	Weighted mode	16	1.36 (0.78-2.40)	0.3
Functional dyspepsia	family.Lachnospiraceae.id.1987	Inverse variance weighted	16	1.00 (0.83-1.21)	0.98
Functional dyspepsia	family.Lactobacillaceae.id.1836	MR Egger	8	1.46 (1.08-1.98)	0.047
Functional dyspepsia	family.Lactobacillaceae.id.1836	Weighted median	8	1.00 (0.84-1.18)	0.97
Functional dyspepsia	family.Lactobacillaceae.id.1836	Simple mode	8	1.00 (0.80-1.26)	0.98
Functional dyspepsia	family.Lactobacillaceae.id.1836	Weighted mode	8	1.06 (0.87-1.30)	0.56
Functional dyspepsia	family.Lactobacillaceae.id.1836	Inverse variance weighted	8	1.00 (0.85-1.18)	1
Functional dyspepsia	family.Methanobacteriaceae.id.121	MR Egger	9	1.01 (0.65-1.57)	0.96
Functional dyspepsia	family.Methanobacteriaceae.id.121	Weighted median	9	1.00 (0.88-1.13)	0.95
Functional dyspepsia	family.Methanobacteriaceae.id.121	Simple mode	9	1.02 (0.86-1.20)	0.86
Functional dyspepsia	family.Methanobacteriaceae.id.121	Weighted mode	9	1.02 (0.86-1.21)	0.83
Functional dyspepsia	family.Methanobacteriaceae.id.121	Inverse variance weighted	9	0.96 (0.87-1.07)	0.48
Functional dyspepsia	family.Oxalobacteraceae.id.2966	MR Egger	14	1.07 (0.77-1.47)	0.71
Functional dyspepsia	family.Oxalobacteraceae.id.2966	Weighted median	14	0.99 (0.89-1.11)	0.91
Functional dyspepsia	family.Oxalobacteraceae.id.2966	Simple mode	14	0.96 (0.80-1.16)	0.7
Functional dyspepsia	family.Oxalobacteraceae.id.2966	Weighted mode	14	0.96 (0.79-1.16)	0.66
Functional dyspepsia	family.Oxalobacteraceae.id.2966	Inverse variance weighted	14	1.01 (0.93-1.10)	0.84
Functional dyspepsia	family.Pasteurellaceae.id.3689	MR Egger	13	0.94 (0.75-1.18)	0.63
Functional dyspepsia	family.Pasteurellaceae.id.3689	Weighted median	13	0.96 (0.83-1.11)	0.57
Functional dyspepsia	family.Pasteurellaceae.id.3689	Simple mode	13	0.95 (0.77-1.17)	0.62
Functional dyspepsia	family.Pasteurellaceae.id.3689	Weighted mode	13	0.95 (0.81-1.12)	0.54
Functional dyspepsia	family.Pasteurellaceae.id.3689	Inverse variance weighted	13	1.00 (0.90-1.11)	0.99
Functional dyspepsia	family.Peptococcaceae.id.2024	MR Egger	9	0.71 (0.48-1.06)	0.14
Functional dyspepsia	family.Peptococcaceae.id.2024	Weighted median	9	0.99 (0.82-1.21)	0.95
Functional dyspepsia	family.Peptococcaceae.id.2024	Simple mode	9	0.98 (0.73-1.33)	0.92
Functional dyspepsia	family.Peptococcaceae.id.2024	Weighted mode	9	0.98 (0.71-1.34)	0.9
Functional dyspepsia	family.Peptococcaceae.id.2024	Inverse variance weighted	9	0.96 (0.83-1.10)	0.54
Functional dyspepsia	family.Peptostreptococcaceae.id.2042	MR Egger	13	1.01 (0.69-1.46)	0.97
Functional dyspepsia	family.Peptostreptococcaceae.id.2042	Weighted median	13	1.01 (0.83-1.22)	0.94
Functional dyspepsia	family.Peptostreptococcaceae.id.2042	Simple mode	13	0.97 (0.74-1.27)	0.83
Functional dyspepsia	family.Peptostreptococcaceae.id.2042	Weighted mode	13	0.98 (0.77-1.24)	0.88
Functional dyspepsia	family.Peptostreptococcaceae.id.2042	Inverse variance weighted	13	1.02 (0.87-1.19)	0.83
Functional dyspepsia	family.Porphyromonadaceae.id.943	MR Egger	9	2.57 (0.99-6.68)	0.09
Functional dyspepsia	family.Porphyromonadaceae.id.943	Weighted median	9	1.10 (0.83-1.47)	0.51
Functional dyspepsia	family.Porphyromonadaceae.id.943	Simple mode	9	1.09 (0.71-1.65)	0.71
Functional dyspepsia	family.Porphyromonadaceae.id.943	Weighted mode	9	1.07 (0.70-1.62)	0.77
Functional dyspepsia	family.Porphyromonadaceae.id.943	Inverse variance weighted	9	1.08 (0.87-1.34)	0.47
Functional dyspepsia	family.Prevotellaceae.id.960	MR Egger	16	1.68 (1.00-2.80)	0.07
Functional dyspepsia	family.Prevotellaceae.id.960	Weighted median	16	0.94 (0.78-1.15)	0.55
Functional dyspepsia	family.Prevotellaceae.id.960	Simple mode	16	0.85 (0.60-1.21)	0.39
Functional dyspepsia	family.Prevotellaceae.id.960	Weighted mode	16	0.87 (0.61-1.24)	0.45
Functional dyspepsia	family.Prevotellaceae.id.960	Inverse variance weighted	16	1.04 (0.89-1.21)	0.64
Functional dyspepsia	family.Rhodospirillaceae.id.2717	MR Egger	14	0.95 (0.60-1.50)	0.81
Functional dyspepsia	family.Rhodospirillaceae.id.2717	Weighted median	14	0.96 (0.82-1.12)	0.58
Functional dyspepsia	family.Rhodospirillaceae.id.2717	Simple mode	14	1.13 (0.89-1.44)	0.34
Functional dyspepsia	family.Rhodospirillaceae.id.2717	Weighted mode	14	0.97 (0.79-1.19)	0.76
Functional dyspepsia	family.Rhodospirillaceae.id.2717	Inverse variance weighted	14	0.98 (0.88-1.10)	0.75
Functional dyspepsia	family.Rikenellaceae.id.967	MR Egger	16	1.02 (0.56-1.86)	0.95
Functional dyspepsia	family.Rikenellaceae.id.967	Weighted median	16	1.08 (0.87-1.33)	0.5
Functional dyspepsia	family.Rikenellaceae.id.967	Simple mode	16	1.18 (0.78-1.78)	0.45
Functional dyspepsia	family.Rikenellaceae.id.967	Weighted mode	16	1.17 (0.81-1.68)	0.41
Functional dyspepsia	family.Rikenellaceae.id.967	Inverse variance weighted	16	1.07 (0.88-1.29)	0.51
Functional dyspepsia	family.Ruminococcaceae.id.2050	MR Egger	10	0.88 (0.56-1.37)	0.57
Functional dyspepsia	family.Ruminococcaceae.id.2050	Weighted median	10	1.10 (0.87-1.40)	0.42
Functional dyspepsia	family.Ruminococcaceae.id.2050	Simple mode	10	1.12 (0.73-1.72)	0.62
Functional dyspepsia	family.Ruminococcaceae.id.2050	Weighted mode	10	1.09 (0.78-1.54)	0.62
Functional dyspepsia	family.Ruminococcaceae.id.2050	Inverse variance weighted	10	0.91 (0.75-1.11)	0.37
Functional dyspepsia	family.Streptococcaceae.id.1850	Inverse variance weighted	11	0.87 (0.73-1.04)	0.13
Functional dyspepsia	family.Streptococcaceae.id.1850	MR Egger	11	1.18 (0.56-2.49)	0.68
Functional dyspepsia	family.Streptococcaceae.id.1850	Weighted median	11	0.91 (0.72-1.15)	0.43
Functional dyspepsia	family.Streptococcaceae.id.1850	Simple mode	11	0.95 (0.65-1.38)	0.79
Functional dyspepsia	family.Streptococcaceae.id.1850	Weighted mode	11	0.96 (0.69-1.34)	0.83
Functional dyspepsia	family.Veillonellaceae.id.2172	MR Egger	18	0.97 (0.75-1.25)	0.83
Functional dyspepsia	family.Veillonellaceae.id.2172	Weighted median	18	0.96 (0.80-1.15)	0.66
Functional dyspepsia	family.Veillonellaceae.id.2172	Simple mode	18	1.19 (0.86-1.66)	0.31
Functional dyspepsia	family.Veillonellaceae.id.2172	Weighted mode	18	1.02 (0.82-1.26)	0.89
Functional dyspepsia	family.Veillonellaceae.id.2172	Inverse variance weighted	18	0.94 (0.83-1.06)	0.33
Functional dyspepsia	family.Verrucomicrobiaceae.id.4036	MR Egger	11	0.97 (0.60-1.58)	0.92
Functional dyspepsia	family.Verrucomicrobiaceae.id.4036	Weighted median	11	1.10 (0.90-1.33)	0.35
Functional dyspepsia	family.Verrucomicrobiaceae.id.4036	Simple mode	11	1.14 (0.84-1.54)	0.43
Functional dyspepsia	family.Verrucomicrobiaceae.id.4036	Weighted mode	11	1.13 (0.84-1.51)	0.45
Functional dyspepsia	family.Verrucomicrobiaceae.id.4036	Inverse variance weighted	11	1.05 (0.91-1.21)	0.51
Functional dyspepsia	family.Victivallaceae.id.2255	MR Egger	11	1.10 (0.75-1.61)	0.63
Functional dyspepsia	family.Victivallaceae.id.2255	Weighted median	11	1.04 (0.93-1.17)	0.46
Functional dyspepsia	family.Victivallaceae.id.2255	Simple mode	11	1.13 (0.93-1.36)	0.24
Functional dyspepsia	family.Victivallaceae.id.2255	Weighted mode	11	1.13 (0.93-1.37)	0.24
Functional dyspepsia	family.Victivallaceae.id.2255	Inverse variance weighted	11	1.03 (0.95-1.12)	0.42
Functional dyspepsia	genus..Clostridiuminnocuumgroup.id.14397	Inverse variance weighted	8	1.12 (1.02-1.24)	0.02
Functional dyspepsia	genus..Clostridiuminnocuumgroup.id.14397	MR Egger	8	1.02 (0.62-1.69)	0.93
Functional dyspepsia	genus..Clostridiuminnocuumgroup.id.14397	Weighted median	8	1.16 (1.01-1.33)	0.032
Functional dyspepsia	genus..Clostridiuminnocuumgroup.id.14397	Simple mode	8	1.20 (0.97-1.50)	0.14
Functional dyspepsia	genus..Clostridiuminnocuumgroup.id.14397	Weighted mode	8	1.19 (0.98-1.45)	0.13
Functional dyspepsia	genus..Eubacteriumbrachygroup.id.11296	MR Egger	10	1.45 (1.00-2.10)	0.09
Functional dyspepsia	genus..Eubacteriumbrachygroup.id.11296	Weighted median	10	1.00 (0.88-1.13)	0.95
Functional dyspepsia	genus..Eubacteriumbrachygroup.id.11296	Simple mode	10	1.07 (0.84-1.35)	0.62
Functional dyspepsia	genus..Eubacteriumbrachygroup.id.11296	Weighted mode	10	1.06 (0.85-1.31)	0.63
Functional dyspepsia	genus..Eubacteriumbrachygroup.id.11296	Inverse variance weighted	10	0.97 (0.89-1.07)	0.57
Functional dyspepsia	genus..Eubacteriumcoprostanoligenesgroup.id.11375	Inverse variance weighted	12	0.86 (0.70-1.05)	0.13
Functional dyspepsia	genus..Eubacteriumcoprostanoligenesgroup.id.11375	MR Egger	12	0.61 (0.28-1.32)	0.24
Functional dyspepsia	genus..Eubacteriumcoprostanoligenesgroup.id.11375	Weighted median	12	0.86 (0.65-1.13)	0.28
Functional dyspepsia	genus..Eubacteriumcoprostanoligenesgroup.id.11375	Simple mode	12	0.88 (0.57-1.38)	0.59
Functional dyspepsia	genus..Eubacteriumcoprostanoligenesgroup.id.11375	Weighted mode	12	0.86 (0.55-1.34)	0.52
Functional dyspepsia	genus..Eubacteriumeligensgroup.id.14372	MR Egger	6	0.91 (0.40-2.07)	0.83
Functional dyspepsia	genus..Eubacteriumeligensgroup.id.14372	Weighted median	6	0.99 (0.75-1.29)	0.91
Functional dyspepsia	genus..Eubacteriumeligensgroup.id.14372	Simple mode	6	1.01 (0.68-1.50)	0.97
Functional dyspepsia	genus..Eubacteriumeligensgroup.id.14372	Weighted mode	6	1.00 (0.69-1.45)	0.99
Functional dyspepsia	genus..Eubacteriumeligensgroup.id.14372	Inverse variance weighted	6	0.99 (0.79-1.23)	0.93
Functional dyspepsia	genus..Eubacteriumfissicatenagroup.id.14373	MR Egger	9	0.83 (0.42-1.63)	0.61
Functional dyspepsia	genus..Eubacteriumfissicatenagroup.id.14373	Weighted median	9	0.97 (0.84-1.12)	0.68
Functional dyspepsia	genus..Eubacteriumfissicatenagroup.id.14373	Simple mode	9	0.95 (0.77-1.17)	0.62
Functional dyspepsia	genus..Eubacteriumfissicatenagroup.id.14373	Weighted mode	9	0.96 (0.79-1.18)	0.72
Functional dyspepsia	genus..Eubacteriumfissicatenagroup.id.14373	Inverse variance weighted	9	1.03 (0.90-1.16)	0.69
Functional dyspepsia	genus..Eubacteriumhalliigroup.id.11338	Inverse variance weighted	14	0.93 (0.81-1.07)	0.3
Functional dyspepsia	genus..Eubacteriumhalliigroup.id.11338	MR Egger	14	0.89 (0.67-1.18)	0.42
Functional dyspepsia	genus..Eubacteriumhalliigroup.id.11338	Weighted median	14	0.94 (0.78-1.14)	0.54
Functional dyspepsia	genus..Eubacteriumhalliigroup.id.11338	Simple mode	14	0.93 (0.70-1.23)	0.61
Functional dyspepsia	genus..Eubacteriumhalliigroup.id.11338	Weighted mode	14	0.96 (0.76-1.21)	0.71
Functional dyspepsia	genus..Eubacteriumnodatumgroup.id.11297	MR Egger	11	0.85 (0.59-1.24)	0.43
Functional dyspepsia	genus..Eubacteriumnodatumgroup.id.11297	Weighted median	11	0.98 (0.88-1.10)	0.78
Functional dyspepsia	genus..Eubacteriumnodatumgroup.id.11297	Simple mode	11	0.99 (0.84-1.17)	0.9
Functional dyspepsia	genus..Eubacteriumnodatumgroup.id.11297	Weighted mode	11	0.99 (0.85-1.16)	0.93
Functional dyspepsia	genus..Eubacteriumnodatumgroup.id.11297	Inverse variance weighted	11	0.96 (0.89-1.05)	0.38
Functional dyspepsia	genus..Eubacteriumoxidoreducensgroup.id.11339	MR Egger	5	1.20 (0.69-2.06)	0.57
Functional dyspepsia	genus..Eubacteriumoxidoreducensgroup.id.11339	Weighted median	5	0.99 (0.82-1.19)	0.91
Functional dyspepsia	genus..Eubacteriumoxidoreducensgroup.id.11339	Simple mode	5	0.92 (0.72-1.19)	0.58
Functional dyspepsia	genus..Eubacteriumoxidoreducensgroup.id.11339	Weighted mode	5	0.93 (0.72-1.21)	0.63
Functional dyspepsia	genus..Eubacteriumoxidoreducensgroup.id.11339	Inverse variance weighted	5	1.00 (0.87-1.16)	0.97
Functional dyspepsia	genus..Eubacteriumrectalegroup.id.14374	MR Egger	8	1.90 (0.90-4.00)	0.14
Functional dyspepsia	genus..Eubacteriumrectalegroup.id.14374	Weighted median	8	0.89 (0.67-1.19)	0.44
Functional dyspepsia	genus..Eubacteriumrectalegroup.id.14374	Simple mode	8	0.89 (0.56-1.40)	0.62
Functional dyspepsia	genus..Eubacteriumrectalegroup.id.14374	Weighted mode	8	0.90 (0.59-1.39)	0.66
Functional dyspepsia	genus..Eubacteriumrectalegroup.id.14374	Inverse variance weighted	8	0.92 (0.75-1.13)	0.42
Functional dyspepsia	genus..Eubacteriumruminantiumgroup.id.11340	MR Egger	18	1.06 (0.77-1.45)	0.72
Functional dyspepsia	genus..Eubacteriumruminantiumgroup.id.11340	Weighted median	18	1.01 (0.89-1.16)	0.82
Functional dyspepsia	genus..Eubacteriumruminantiumgroup.id.11340	Simple mode	18	1.10 (0.87-1.40)	0.42
Functional dyspepsia	genus..Eubacteriumruminantiumgroup.id.11340	Weighted mode	18	1.07 (0.86-1.33)	0.55
Functional dyspepsia	genus..Eubacteriumruminantiumgroup.id.11340	Inverse variance weighted	18	0.99 (0.90-1.08)	0.82
Functional dyspepsia	genus..Eubacteriumventriosumgroup.id.11341	MR Egger	15	1.25 (0.66-2.37)	0.51
Functional dyspepsia	genus..Eubacteriumventriosumgroup.id.11341	Weighted median	15	0.85 (0.70-1.04)	0.11
Functional dyspepsia	genus..Eubacteriumventriosumgroup.id.11341	Simple mode	15	0.84 (0.61-1.16)	0.31
Functional dyspepsia	genus..Eubacteriumventriosumgroup.id.11341	Weighted mode	15	0.85 (0.63-1.14)	0.28
Functional dyspepsia	genus..Eubacteriumventriosumgroup.id.11341	Inverse variance weighted	15	0.97 (0.84-1.11)	0.64
Functional dyspepsia	genus..Eubacteriumxylanophilumgroup.id.14375	MR Egger	9	0.96 (0.51-1.80)	0.91
Functional dyspepsia	genus..Eubacteriumxylanophilumgroup.id.14375	Weighted median	9	1.01 (0.81-1.26)	0.92
Functional dyspepsia	genus..Eubacteriumxylanophilumgroup.id.14375	Simple mode	9	1.02 (0.76-1.38)	0.9
Functional dyspepsia	genus..Eubacteriumxylanophilumgroup.id.14375	Weighted mode	9	1.02 (0.77-1.34)	0.91
Functional dyspepsia	genus..Eubacteriumxylanophilumgroup.id.14375	Inverse variance weighted	9	1.02 (0.84-1.24)	0.86
Functional dyspepsia	genus..Ruminococcusgauvreauiigroup.id.11342	Inverse variance weighted	11	0.91 (0.78-1.06)	0.23
Functional dyspepsia	genus..Ruminococcusgauvreauiigroup.id.11342	MR Egger	11	0.78 (0.41-1.46)	0.45
Functional dyspepsia	genus..Ruminococcusgauvreauiigroup.id.11342	Weighted median	11	0.87 (0.71-1.07)	0.19
Functional dyspepsia	genus..Ruminococcusgauvreauiigroup.id.11342	Simple mode	11	0.81 (0.57-1.14)	0.25
Functional dyspepsia	genus..Ruminococcusgauvreauiigroup.id.11342	Weighted mode	11	0.81 (0.58-1.13)	0.25
Functional dyspepsia	genus..Ruminococcusgnavusgroup.id.14376	Inverse variance weighted	11	0.92 (0.83-1.03)	0.14
Functional dyspepsia	genus..Ruminococcusgnavusgroup.id.14376	MR Egger	11	1.13 (0.68-1.90)	0.65
Functional dyspepsia	genus..Ruminococcusgnavusgroup.id.14376	Weighted median	11	0.92 (0.80-1.06)	0.23
Functional dyspepsia	genus..Ruminococcusgnavusgroup.id.14376	Simple mode	11	0.83 (0.65-1.07)	0.18
Functional dyspepsia	genus..Ruminococcusgnavusgroup.id.14376	Weighted mode	11	0.83 (0.65-1.06)	0.16
Functional dyspepsia	genus..Ruminococcustorquesgroup.id.14377	MR Egger	7	1.04 (0.30-3.64)	0.96
Functional dyspepsia	genus..Ruminococcustorquesgroup.id.14377	Weighted median	7	1.01 (0.71-1.42)	0.97
Functional dyspepsia	genus..Ruminococcustorquesgroup.id.14377	Simple mode	7	0.96 (0.53-1.75)	0.9
Functional dyspepsia	genus..Ruminococcustorquesgroup.id.14377	Weighted mode	7	1.00 (0.63-1.58)	0.98
Functional dyspepsia	genus..Ruminococcustorquesgroup.id.14377	Inverse variance weighted	7	0.96 (0.66-1.40)	0.83
Functional dyspepsia	genus.Actinomyces.id.423	Inverse variance weighted	7	1.08 (0.92-1.26)	0.35
Functional dyspepsia	genus.Actinomyces.id.423	MR Egger	7	1.14 (0.75-1.74)	0.57
Functional dyspepsia	genus.Actinomyces.id.423	Weighted median	7	1.09 (0.90-1.33)	0.36
Functional dyspepsia	genus.Actinomyces.id.423	Simple mode	7	1.29 (0.92-1.81)	0.2
Functional dyspepsia	genus.Actinomyces.id.423	Weighted mode	7	0.96 (0.72-1.29)	0.81
Functional dyspepsia	genus.Adlercreutzia.id.812	MR Egger	8	0.77 (0.28-2.15)	0.64
Functional dyspepsia	genus.Adlercreutzia.id.812	Weighted median	8	0.88 (0.72-1.08)	0.23
Functional dyspepsia	genus.Adlercreutzia.id.812	Simple mode	8	0.85 (0.61-1.18)	0.36
Functional dyspepsia	genus.Adlercreutzia.id.812	Weighted mode	8	0.84 (0.62-1.13)	0.29
Functional dyspepsia	genus.Adlercreutzia.id.812	Inverse variance weighted	8	0.93 (0.75-1.16)	0.54
Functional dyspepsia	genus.Akkermansia.id.4037	MR Egger	11	0.97 (0.60-1.58)	0.91
Functional dyspepsia	genus.Akkermansia.id.4037	Weighted median	11	1.10 (0.91-1.32)	0.34
Functional dyspepsia	genus.Akkermansia.id.4037	Simple mode	11	1.14 (0.84-1.54)	0.43
Functional dyspepsia	genus.Akkermansia.id.4037	Weighted mode	11	1.13 (0.85-1.50)	0.43
Functional dyspepsia	genus.Akkermansia.id.4037	Inverse variance weighted	11	1.05 (0.91-1.21)	0.51
Functional dyspepsia	genus.Alistipes.id.968	MR Egger	12	1.12 (0.46-2.72)	0.81
Functional dyspepsia	genus.Alistipes.id.968	Weighted median	12	1.14 (0.88-1.46)	0.31
Functional dyspepsia	genus.Alistipes.id.968	Simple mode	12	1.20 (0.78-1.86)	0.42
Functional dyspepsia	genus.Alistipes.id.968	Weighted mode	12	1.20 (0.78-1.85)	0.42
Functional dyspepsia	genus.Alistipes.id.968	Inverse variance weighted	12	1.08 (0.90-1.31)	0.4
Functional dyspepsia	genus.Allisonella.id.2174	MR Egger	8	0.59 (0.32-1.12)	0.16
Functional dyspepsia	genus.Allisonella.id.2174	Weighted median	8	1.05 (0.92-1.19)	0.49
Functional dyspepsia	genus.Allisonella.id.2174	Simple mode	8	1.16 (0.93-1.44)	0.24
Functional dyspepsia	genus.Allisonella.id.2174	Weighted mode	8	1.15 (0.91-1.47)	0.28
Functional dyspepsia	genus.Allisonella.id.2174	Inverse variance weighted	8	1.02 (0.92-1.13)	0.75
Functional dyspepsia	genus.Alloprevotella.id.961	Inverse variance weighted	5	0.90 (0.78-1.04)	0.17
Functional dyspepsia	genus.Alloprevotella.id.961	MR Egger	5	0.98 (0.23-4.19)	0.98
Functional dyspepsia	genus.Alloprevotella.id.961	Weighted median	5	0.90 (0.77-1.06)	0.21
Functional dyspepsia	genus.Alloprevotella.id.961	Simple mode	5	0.81 (0.63-1.04)	0.17
Functional dyspepsia	genus.Alloprevotella.id.961	Weighted mode	5	0.81 (0.62-1.07)	0.21
Functional dyspepsia	genus.Anaerofilum.id.2053	Inverse variance weighted	10	1.05 (0.95-1.16)	0.37
Functional dyspepsia	genus.Anaerofilum.id.2053	MR Egger	10	0.82 (0.47-1.43)	0.5
Functional dyspepsia	genus.Anaerofilum.id.2053	Weighted median	10	1.09 (0.95-1.25)	0.21
Functional dyspepsia	genus.Anaerofilum.id.2053	Simple mode	10	1.15 (0.89-1.48)	0.31
Functional dyspepsia	genus.Anaerofilum.id.2053	Weighted mode	10	1.16 (0.89-1.49)	0.3
Functional dyspepsia	genus.Anaerostipes.id.1991	MR Egger	13	0.84 (0.38-1.84)	0.67
Functional dyspepsia	genus.Anaerostipes.id.1991	Weighted median	13	0.88 (0.69-1.13)	0.31
Functional dyspepsia	genus.Anaerostipes.id.1991	Simple mode	13	0.83 (0.55-1.25)	0.4
Functional dyspepsia	genus.Anaerostipes.id.1991	Weighted mode	13	0.81 (0.57-1.14)	0.25
Functional dyspepsia	genus.Anaerostipes.id.1991	Inverse variance weighted	13	0.95 (0.78-1.18)	0.66
Functional dyspepsia	genus.Anaerotruncus.id.2054	MR Egger	13	1.27 (0.79-2.03)	0.34
Functional dyspepsia	genus.Anaerotruncus.id.2054	Weighted median	13	1.06 (0.85-1.33)	0.61
Functional dyspepsia	genus.Anaerotruncus.id.2054	Simple mode	13	1.12 (0.83-1.50)	0.48
Functional dyspepsia	genus.Anaerotruncus.id.2054	Weighted mode	13	1.11 (0.83-1.48)	0.49
Functional dyspepsia	genus.Anaerotruncus.id.2054	Inverse variance weighted	13	0.96 (0.82-1.13)	0.63
Functional dyspepsia	genus.Bacteroides.id.918	Inverse variance weighted	8	0.77 (0.60-0.99)	0.04
Functional dyspepsia	genus.Bacteroides.id.918	MR Egger	8	0.37 (0.10-1.34)	0.18
Functional dyspepsia	genus.Bacteroides.id.918	Weighted median	8	0.78 (0.59-1.03)	0.08
Functional dyspepsia	genus.Bacteroides.id.918	Simple mode	8	0.77 (0.54-1.12)	0.21
Functional dyspepsia	genus.Bacteroides.id.918	Weighted mode	8	0.78 (0.55-1.11)	0.21
Functional dyspepsia	genus.Barnesiella.id.944	MR Egger	12	0.73 (0.39-1.39)	0.37
Functional dyspepsia	genus.Barnesiella.id.944	Weighted median	12	0.97 (0.77-1.21)	0.77
Functional dyspepsia	genus.Barnesiella.id.944	Simple mode	12	0.96 (0.67-1.36)	0.81
Functional dyspepsia	genus.Barnesiella.id.944	Weighted mode	12	0.92 (0.65-1.31)	0.66
Functional dyspepsia	genus.Barnesiella.id.944	Inverse variance weighted	12	1.03 (0.88-1.20)	0.73
Functional dyspepsia	genus.Bifidobacterium.id.436	MR Egger	12	0.80 (0.56-1.16)	0.27
Functional dyspepsia	genus.Bifidobacterium.id.436	Weighted median	12	1.03 (0.85-1.26)	0.77
Functional dyspepsia	genus.Bifidobacterium.id.436	Simple mode	12	1.08 (0.77-1.53)	0.65
Functional dyspepsia	genus.Bifidobacterium.id.436	Weighted mode	12	1.06 (0.74-1.52)	0.77
Functional dyspepsia	genus.Bifidobacterium.id.436	Inverse variance weighted	12	0.96 (0.83-1.11)	0.56
Functional dyspepsia	genus.Bilophila.id.3170	MR Egger	13	1.95 (0.94-4.07)	0.1
Functional dyspepsia	genus.Bilophila.id.3170	Weighted median	13	0.98 (0.80-1.20)	0.84
Functional dyspepsia	genus.Bilophila.id.3170	Simple mode	13	1.01 (0.72-1.41)	0.97
Functional dyspepsia	genus.Bilophila.id.3170	Weighted mode	13	1.02 (0.72-1.43)	0.93
Functional dyspepsia	genus.Bilophila.id.3170	Inverse variance weighted	13	1.00 (0.86-1.16)	0.95
Functional dyspepsia	genus.Blautia.id.1992	MR Egger	12	1.09 (0.69-1.74)	0.72
Functional dyspepsia	genus.Blautia.id.1992	Weighted median	12	1.16 (0.92-1.47)	0.2
Functional dyspepsia	genus.Blautia.id.1992	Simple mode	12	1.26 (0.83-1.91)	0.3
Functional dyspepsia	genus.Blautia.id.1992	Weighted mode	12	1.25 (0.82-1.89)	0.32
Functional dyspepsia	genus.Blautia.id.1992	Inverse variance weighted	12	1.06 (0.89-1.27)	0.5
Functional dyspepsia	genus.Butyricicoccus.id.2055	MR Egger	8	0.97 (0.59-1.62)	0.92
Functional dyspepsia	genus.Butyricicoccus.id.2055	Weighted median	8	0.98 (0.75-1.29)	0.9
Functional dyspepsia	genus.Butyricicoccus.id.2055	Simple mode	8	1.35 (0.86-2.11)	0.24
Functional dyspepsia	genus.Butyricicoccus.id.2055	Weighted mode	8	0.98 (0.70-1.37)	0.91
Functional dyspepsia	genus.Butyricicoccus.id.2055	Inverse variance weighted	8	0.98 (0.77-1.25)	0.9
Functional dyspepsia	genus.Butyricimonas.id.945	Inverse variance weighted	13	1.09 (0.94-1.27)	0.27
Functional dyspepsia	genus.Butyricimonas.id.945	MR Egger	13	1.45 (0.85-2.49)	0.2
Functional dyspepsia	genus.Butyricimonas.id.945	Weighted median	13	1.13 (0.93-1.38)	0.22
Functional dyspepsia	genus.Butyricimonas.id.945	Simple mode	13	1.18 (0.85-1.63)	0.34
Functional dyspepsia	genus.Butyricimonas.id.945	Weighted mode	13	1.15 (0.83-1.59)	0.42
Functional dyspepsia	genus.Butyrivibrio.id.1993	MR Egger	15	1.27 (0.91-1.77)	0.18
Functional dyspepsia	genus.Butyrivibrio.id.1993	Weighted median	15	1.00 (0.90-1.10)	0.94
Functional dyspepsia	genus.Butyrivibrio.id.1993	Simple mode	15	1.01 (0.84-1.22)	0.89
Functional dyspepsia	genus.Butyrivibrio.id.1993	Weighted mode	15	1.01 (0.85-1.20)	0.95
Functional dyspepsia	genus.Butyrivibrio.id.1993	Inverse variance weighted	15	1.00 (0.92-1.08)	0.98
Functional dyspepsia	genus.CandidatusSoleaferrea.id.11350	MR Egger	9	0.58 (0.12-2.87)	0.52
Functional dyspepsia	genus.CandidatusSoleaferrea.id.11350	Weighted median	9	1.01 (0.85-1.19)	0.92
Functional dyspepsia	genus.CandidatusSoleaferrea.id.11350	Simple mode	9	1.10 (0.86-1.42)	0.47
Functional dyspepsia	genus.CandidatusSoleaferrea.id.11350	Weighted mode	9	1.10 (0.86-1.42)	0.47
Functional dyspepsia	genus.CandidatusSoleaferrea.id.11350	Inverse variance weighted	9	0.98 (0.84-1.14)	0.81
Functional dyspepsia	genus.Catenibacterium.id.2153	Inverse variance weighted	4	1.08 (0.94-1.23)	0.28
Functional dyspepsia	genus.Catenibacterium.id.2153	MR Egger	4	0.76 (0.14-4.01)	0.78
Functional dyspepsia	genus.Catenibacterium.id.2153	Weighted median	4	1.09 (0.93-1.27)	0.28
Functional dyspepsia	genus.Catenibacterium.id.2153	Simple mode	4	1.13 (0.91-1.39)	0.34
Functional dyspepsia	genus.Catenibacterium.id.2153	Weighted mode	4	1.13 (0.92-1.38)	0.34
Functional dyspepsia	genus.ChristensenellaceaeR.7group.id.11283	Inverse variance weighted	8	0.89 (0.72-1.11)	0.31
Functional dyspepsia	genus.ChristensenellaceaeR.7group.id.11283	MR Egger	8	0.67 (0.31-1.43)	0.34
Functional dyspepsia	genus.ChristensenellaceaeR.7group.id.11283	Weighted median	8	0.92 (0.68-1.24)	0.57
Functional dyspepsia	genus.ChristensenellaceaeR.7group.id.11283	Simple mode	8	0.93 (0.59-1.46)	0.76
Functional dyspepsia	genus.ChristensenellaceaeR.7group.id.11283	Weighted mode	8	0.97 (0.64-1.46)	0.89
Functional dyspepsia	genus.Clostridiumsensustricto1.id.1873	Inverse variance weighted	6	0.87 (0.73-1.04)	0.13
Functional dyspepsia	genus.Clostridiumsensustricto1.id.1873	MR Egger	6	1.16 (0.71-1.88)	0.58
Functional dyspepsia	genus.Clostridiumsensustricto1.id.1873	Weighted median	6	0.92 (0.72-1.16)	0.47
Functional dyspepsia	genus.Clostridiumsensustricto1.id.1873	Simple mode	6	0.75 (0.54-1.05)	0.16
Functional dyspepsia	genus.Clostridiumsensustricto1.id.1873	Weighted mode	6	0.94 (0.68-1.31)	0.73
Functional dyspepsia	genus.Collinsella.id.815	Inverse variance weighted	9	0.90 (0.74-1.09)	0.28
Functional dyspepsia	genus.Collinsella.id.815	MR Egger	9	0.83 (0.40-1.71)	0.62
Functional dyspepsia	genus.Collinsella.id.815	Weighted median	9	0.93 (0.73-1.19)	0.57
Functional dyspepsia	genus.Collinsella.id.815	Simple mode	9	0.95 (0.66-1.38)	0.8
Functional dyspepsia	genus.Collinsella.id.815	Weighted mode	9	0.95 (0.66-1.37)	0.79
Functional dyspepsia	genus.Coprobacter.id.949	MR Egger	11	1.05 (0.68-1.62)	0.84
Functional dyspepsia	genus.Coprobacter.id.949	Weighted median	11	0.99 (0.85-1.15)	0.87
Functional dyspepsia	genus.Coprobacter.id.949	Simple mode	11	1.00 (0.79-1.27)	0.97
Functional dyspepsia	genus.Coprobacter.id.949	Weighted mode	11	1.00 (0.81-1.25)	0.97
Functional dyspepsia	genus.Coprobacter.id.949	Inverse variance weighted	11	0.97 (0.86-1.08)	0.56
Functional dyspepsia	genus.Coprococcus1.id.11301	Inverse variance weighted	12	0.93 (0.80-1.09)	0.38
Functional dyspepsia	genus.Coprococcus1.id.11301	MR Egger	12	0.93 (0.63-1.36)	0.7
Functional dyspepsia	genus.Coprococcus1.id.11301	Weighted median	12	0.94 (0.76-1.16)	0.56
Functional dyspepsia	genus.Coprococcus1.id.11301	Simple mode	12	0.80 (0.57-1.12)	0.22
Functional dyspepsia	genus.Coprococcus1.id.11301	Weighted mode	12	0.92 (0.68-1.25)	0.61
Functional dyspepsia	genus.Coprococcus2.id.11302	Inverse variance weighted	8	0.90 (0.76-1.08)	0.26
Functional dyspepsia	genus.Coprococcus2.id.11302	MR Egger	8	0.60 (0.15-2.41)	0.5
Functional dyspepsia	genus.Coprococcus2.id.11302	Weighted median	8	0.88 (0.71-1.09)	0.25
Functional dyspepsia	genus.Coprococcus2.id.11302	Simple mode	8	0.85 (0.60-1.20)	0.38
Functional dyspepsia	genus.Coprococcus2.id.11302	Weighted mode	8	0.85 (0.61-1.18)	0.37
Functional dyspepsia	genus.Coprococcus3.id.11303	MR Egger	8	0.68 (0.20-2.26)	0.55
Functional dyspepsia	genus.Coprococcus3.id.11303	Weighted median	8	0.97 (0.73-1.28)	0.82
Functional dyspepsia	genus.Coprococcus3.id.11303	Simple mode	8	0.91 (0.58-1.44)	0.7
Functional dyspepsia	genus.Coprococcus3.id.11303	Weighted mode	8	0.90 (0.60-1.34)	0.61
Functional dyspepsia	genus.Coprococcus3.id.11303	Inverse variance weighted	8	1.01 (0.82-1.25)	0.92
Functional dyspepsia	genus.DefluviitaleaceaeUCG011.id.11287	MR Egger	9	0.80 (0.47-1.38)	0.45
Functional dyspepsia	genus.DefluviitaleaceaeUCG011.id.11287	Weighted median	9	1.03 (0.84-1.25)	0.8
Functional dyspepsia	genus.DefluviitaleaceaeUCG011.id.11287	Simple mode	9	0.83 (0.59-1.18)	0.33
Functional dyspepsia	genus.DefluviitaleaceaeUCG011.id.11287	Weighted mode	9	1.22 (0.87-1.71)	0.28
Functional dyspepsia	genus.DefluviitaleaceaeUCG011.id.11287	Inverse variance weighted	9	1.03 (0.89-1.19)	0.72
Functional dyspepsia	genus.Desulfovibrio.id.3173	Inverse variance weighted	10	0.87 (0.72-1.05)	0.14
Functional dyspepsia	genus.Desulfovibrio.id.3173	MR Egger	10	0.56 (0.35-0.91)	0.047
Functional dyspepsia	genus.Desulfovibrio.id.3173	Weighted median	10	0.88 (0.71-1.10)	0.26
Functional dyspepsia	genus.Desulfovibrio.id.3173	Simple mode	10	0.99 (0.63-1.54)	0.96
Functional dyspepsia	genus.Desulfovibrio.id.3173	Weighted mode	10	1.07 (0.70-1.62)	0.76
Functional dyspepsia	genus.Dialister.id.2183	MR Egger	11	0.89 (0.39-2.06)	0.79
Functional dyspepsia	genus.Dialister.id.2183	Weighted median	11	0.86 (0.68-1.09)	0.2
Functional dyspepsia	genus.Dialister.id.2183	Simple mode	11	0.73 (0.44-1.21)	0.26
Functional dyspepsia	genus.Dialister.id.2183	Weighted mode	11	0.75 (0.48-1.17)	0.23
Functional dyspepsia	genus.Dialister.id.2183	Inverse variance weighted	11	0.94 (0.77-1.14)	0.51
Functional dyspepsia	genus.Dorea.id.1997	MR Egger	10	1.08 (0.56-2.07)	0.83
Functional dyspepsia	genus.Dorea.id.1997	Weighted median	10	1.04 (0.79-1.37)	0.79
Functional dyspepsia	genus.Dorea.id.1997	Simple mode	10	1.03 (0.68-1.56)	0.9
Functional dyspepsia	genus.Dorea.id.1997	Weighted mode	10	1.03 (0.72-1.49)	0.87
Functional dyspepsia	genus.Dorea.id.1997	Inverse variance weighted	10	0.96 (0.77-1.20)	0.73
Functional dyspepsia	genus.Eggerthella.id.819	MR Egger	9	0.58 (0.32-1.04)	0.11
Functional dyspepsia	genus.Eggerthella.id.819	Weighted median	9	1.02 (0.86-1.20)	0.85
Functional dyspepsia	genus.Eggerthella.id.819	Simple mode	9	1.01 (0.80-1.28)	0.91
Functional dyspepsia	genus.Eggerthella.id.819	Weighted mode	9	1.01 (0.82-1.24)	0.94
Functional dyspepsia	genus.Eggerthella.id.819	Inverse variance weighted	9	0.98 (0.84-1.13)	0.75
Functional dyspepsia	genus.Eisenbergiella.id.11304	Inverse variance weighted	11	0.96 (0.87-1.06)	0.42
Functional dyspepsia	genus.Eisenbergiella.id.11304	MR Egger	11	0.85 (0.40-1.82)	0.69
Functional dyspepsia	genus.Eisenbergiella.id.11304	Weighted median	11	0.96 (0.84-1.10)	0.58
Functional dyspepsia	genus.Eisenbergiella.id.11304	Simple mode	11	1.02 (0.82-1.26)	0.87
Functional dyspepsia	genus.Eisenbergiella.id.11304	Weighted mode	11	1.03 (0.83-1.27)	0.8
Functional dyspepsia	genus.Enterorhabdus.id.820	Inverse variance weighted	6	1.09 (0.93-1.28)	0.3
Functional dyspepsia	genus.Enterorhabdus.id.820	MR Egger	6	0.95 (0.62-1.46)	0.84
Functional dyspepsia	genus.Enterorhabdus.id.820	Weighted median	6	1.06 (0.85-1.32)	0.59
Functional dyspepsia	genus.Enterorhabdus.id.820	Simple mode	6	1.05 (0.77-1.42)	0.77
Functional dyspepsia	genus.Enterorhabdus.id.820	Weighted mode	6	1.07 (0.82-1.39)	0.63
Functional dyspepsia	genus.Erysipelatoclostridium.id.11381	Inverse variance weighted	15	0.91 (0.81-1.03)	0.15
Functional dyspepsia	genus.Erysipelatoclostridium.id.11381	MR Egger	15	0.82 (0.50-1.35)	0.45
Functional dyspepsia	genus.Erysipelatoclostridium.id.11381	Weighted median	15	0.89 (0.76-1.04)	0.15
Functional dyspepsia	genus.Erysipelatoclostridium.id.11381	Simple mode	15	0.87 (0.65-1.17)	0.36
Functional dyspepsia	genus.Erysipelatoclostridium.id.11381	Weighted mode	15	0.88 (0.65-1.19)	0.42
Functional dyspepsia	genus.ErysipelotrichaceaeUCG003.id.11384	MR Egger	16	1.17 (0.72-1.90)	0.53
Functional dyspepsia	genus.ErysipelotrichaceaeUCG003.id.11384	Weighted median	16	1.00 (0.82-1.22)	0.98
Functional dyspepsia	genus.ErysipelotrichaceaeUCG003.id.11384	Simple mode	16	0.79 (0.54-1.15)	0.23
Functional dyspepsia	genus.ErysipelotrichaceaeUCG003.id.11384	Weighted mode	16	0.98 (0.70-1.36)	0.89
Functional dyspepsia	genus.ErysipelotrichaceaeUCG003.id.11384	Inverse variance weighted	16	0.99 (0.83-1.18)	0.94
Functional dyspepsia	genus.Escherichia.Shigella.id.3504	MR Egger	10	1.42 (0.75-2.68)	0.31
Functional dyspepsia	genus.Escherichia.Shigella.id.3504	Weighted median	10	1.06 (0.84-1.34)	0.63
Functional dyspepsia	genus.Escherichia.Shigella.id.3504	Simple mode	10	1.11 (0.71-1.73)	0.67
Functional dyspepsia	genus.Escherichia.Shigella.id.3504	Weighted mode	10	1.11 (0.69-1.78)	0.67
Functional dyspepsia	genus.Escherichia.Shigella.id.3504	Inverse variance weighted	10	1.02 (0.83-1.26)	0.82
Functional dyspepsia	genus.Faecalibacterium.id.2057	Inverse variance weighted	10	0.94 (0.81-1.08)	0.37
Functional dyspepsia	genus.Faecalibacterium.id.2057	MR Egger	10	1.01 (0.76-1.35)	0.94
Functional dyspepsia	genus.Faecalibacterium.id.2057	Weighted median	10	0.98 (0.79-1.21)	0.84
Functional dyspepsia	genus.Faecalibacterium.id.2057	Simple mode	10	0.82 (0.58-1.17)	0.3
Functional dyspepsia	genus.Faecalibacterium.id.2057	Weighted mode	10	1.03 (0.80-1.33)	0.83
Functional dyspepsia	genus.FamilyXIIIAD3011group.id.11293	Inverse variance weighted	13	0.85 (0.71-1.02)	0.09
Functional dyspepsia	genus.FamilyXIIIAD3011group.id.11293	MR Egger	13	0.66 (0.27-1.60)	0.38
Functional dyspepsia	genus.FamilyXIIIAD3011group.id.11293	Weighted median	13	0.97 (0.78-1.21)	0.79
Functional dyspepsia	genus.FamilyXIIIAD3011group.id.11293	Simple mode	13	1.02 (0.70-1.48)	0.92
Functional dyspepsia	genus.FamilyXIIIAD3011group.id.11293	Weighted mode	13	1.01 (0.74-1.38)	0.94
Functional dyspepsia	genus.FamilyXIIIUCG001.id.11294	MR Egger	8	0.99 (0.58-1.70)	0.98
Functional dyspepsia	genus.FamilyXIIIUCG001.id.11294	Weighted median	8	0.98 (0.78-1.23)	0.85
Functional dyspepsia	genus.FamilyXIIIUCG001.id.11294	Simple mode	8	0.94 (0.65-1.35)	0.73
Functional dyspepsia	genus.FamilyXIIIUCG001.id.11294	Weighted mode	8	0.94 (0.66-1.32)	0.72
Functional dyspepsia	genus.FamilyXIIIUCG001.id.11294	Inverse variance weighted	8	1.04 (0.87-1.24)	0.67
Functional dyspepsia	genus.Flavonifractor.id.2059	MR Egger	5	0.72 (0.32-1.63)	0.49
Functional dyspepsia	genus.Flavonifractor.id.2059	Weighted median	5	1.00 (0.77-1.30)	0.98
Functional dyspepsia	genus.Flavonifractor.id.2059	Simple mode	5	0.98 (0.69-1.38)	0.89
Functional dyspepsia	genus.Flavonifractor.id.2059	Weighted mode	5	0.98 (0.70-1.36)	0.91
Functional dyspepsia	genus.Flavonifractor.id.2059	Inverse variance weighted	5	1.04 (0.85-1.28)	0.68
Functional dyspepsia	genus.Fusicatenibacter.id.11305	MR Egger	18	1.21 (0.71-2.05)	0.5
Functional dyspepsia	genus.Fusicatenibacter.id.11305	Weighted median	18	1.01 (0.83-1.22)	0.94
Functional dyspepsia	genus.Fusicatenibacter.id.11305	Simple mode	18	1.23 (0.89-1.69)	0.22
Functional dyspepsia	genus.Fusicatenibacter.id.11305	Weighted mode	18	0.87 (0.63-1.20)	0.4
Functional dyspepsia	genus.Fusicatenibacter.id.11305	Inverse variance weighted	18	1.02 (0.89-1.18)	0.77
Functional dyspepsia	genus.Gordonibacter.id.821	Inverse variance weighted	11	0.95 (0.86-1.05)	0.28
Functional dyspepsia	genus.Gordonibacter.id.821	MR Egger	11	1.58 (1.11-2.26)	0.031
Functional dyspepsia	genus.Gordonibacter.id.821	Weighted median	11	0.98 (0.87-1.11)	0.79
Functional dyspepsia	genus.Gordonibacter.id.821	Simple mode	11	1.01 (0.82-1.23)	0.95
Functional dyspepsia	genus.Gordonibacter.id.821	Weighted mode	11	1.01 (0.84-1.21)	0.91
Functional dyspepsia	genus.Haemophilus.id.3698	Inverse variance weighted	9	1.07 (0.93-1.22)	0.35
Functional dyspepsia	genus.Haemophilus.id.3698	MR Egger	9	0.92 (0.68-1.24)	0.61
Functional dyspepsia	genus.Haemophilus.id.3698	Weighted median	9	0.95 (0.80-1.13)	0.57
Functional dyspepsia	genus.Haemophilus.id.3698	Simple mode	9	0.96 (0.76-1.21)	0.75
Functional dyspepsia	genus.Haemophilus.id.3698	Weighted mode	9	0.95 (0.78-1.16)	0.65
Functional dyspepsia	genus.Holdemanella.id.11393	MR Egger	11	0.96 (0.58-1.59)	0.88
Functional dyspepsia	genus.Holdemanella.id.11393	Weighted median	11	1.05 (0.89-1.24)	0.54
Functional dyspepsia	genus.Holdemanella.id.11393	Simple mode	11	1.05 (0.78-1.41)	0.76
Functional dyspepsia	genus.Holdemanella.id.11393	Weighted mode	11	1.02 (0.79-1.30)	0.91
Functional dyspepsia	genus.Holdemanella.id.11393	Inverse variance weighted	11	1.04 (0.88-1.23)	0.61
Functional dyspepsia	genus.Holdemania.id.2157	MR Egger	14	0.72 (0.51-1.02)	0.09
Functional dyspepsia	genus.Holdemania.id.2157	Weighted median	14	1.05 (0.89-1.24)	0.56
Functional dyspepsia	genus.Holdemania.id.2157	Simple mode	14	1.17 (0.86-1.61)	0.34
Functional dyspepsia	genus.Holdemania.id.2157	Weighted mode	14	1.19 (0.84-1.67)	0.34
Functional dyspepsia	genus.Holdemania.id.2157	Inverse variance weighted	14	1.00 (0.88-1.14)	0.96
Functional dyspepsia	genus.Howardella.id.2000	MR Egger	9	1.25 (0.89-1.77)	0.24
Functional dyspepsia	genus.Howardella.id.2000	Weighted median	9	1.03 (0.91-1.17)	0.61
Functional dyspepsia	genus.Howardella.id.2000	Simple mode	9	1.03 (0.86-1.25)	0.73
Functional dyspepsia	genus.Howardella.id.2000	Weighted mode	9	1.05 (0.89-1.25)	0.58
Functional dyspepsia	genus.Howardella.id.2000	Inverse variance weighted	9	1.01 (0.93-1.11)	0.76
Functional dyspepsia	genus.Hungatella.id.11306	Inverse variance weighted	5	1.05 (0.92-1.20)	0.46
Functional dyspepsia	genus.Hungatella.id.11306	MR Egger	5	1.47 (0.66-3.29)	0.42
Functional dyspepsia	genus.Hungatella.id.11306	Weighted median	5	1.06 (0.90-1.26)	0.46
Functional dyspepsia	genus.Hungatella.id.11306	Simple mode	5	1.09 (0.87-1.37)	0.5
Functional dyspepsia	genus.Hungatella.id.11306	Weighted mode	5	1.11 (0.89-1.39)	0.42
Functional dyspepsia	genus.Intestinibacter.id.11345	Inverse variance weighted	15	1.05 (0.91-1.22)	0.5
Functional dyspepsia	genus.Intestinibacter.id.11345	MR Egger	15	1.21 (0.75-1.97)	0.45
Functional dyspepsia	genus.Intestinibacter.id.11345	Weighted median	15	1.01 (0.83-1.22)	0.96
Functional dyspepsia	genus.Intestinibacter.id.11345	Simple mode	15	0.89 (0.63-1.26)	0.52
Functional dyspepsia	genus.Intestinibacter.id.11345	Weighted mode	15	0.93 (0.65-1.33)	0.69
Functional dyspepsia	genus.Intestinimonas.id.2062	MR Egger	16	1.00 (0.67-1.50)	0.99
Functional dyspepsia	genus.Intestinimonas.id.2062	Weighted median	16	1.01 (0.85-1.20)	0.89
Functional dyspepsia	genus.Intestinimonas.id.2062	Simple mode	16	1.00 (0.76-1.31)	1
Functional dyspepsia	genus.Intestinimonas.id.2062	Weighted mode	16	1.02 (0.79-1.30)	0.91
Functional dyspepsia	genus.Intestinimonas.id.2062	Inverse variance weighted	16	0.99 (0.86-1.14)	0.93
Functional dyspepsia	genus.Lachnoclostridium.id.11308	Inverse variance weighted	13	1.12 (0.95-1.32)	0.18
Functional dyspepsia	genus.Lachnoclostridium.id.11308	MR Egger	13	1.02 (0.59-1.78)	0.95
Functional dyspepsia	genus.Lachnoclostridium.id.11308	Weighted median	13	1.11 (0.89-1.38)	0.36
Functional dyspepsia	genus.Lachnoclostridium.id.11308	Simple mode	13	0.93 (0.64-1.34)	0.69
Functional dyspepsia	genus.Lachnoclostridium.id.11308	Weighted mode	13	1.35 (0.94-1.94)	0.13
Functional dyspepsia	genus.Lachnospira.id.2004	Inverse variance weighted	6	1.13 (0.88-1.45)	0.35
Functional dyspepsia	genus.Lachnospira.id.2004	MR Egger	6	1.35 (0.31-5.96)	0.71
Functional dyspepsia	genus.Lachnospira.id.2004	Weighted median	6	1.11 (0.80-1.53)	0.54
Functional dyspepsia	genus.Lachnospira.id.2004	Simple mode	6	1.10 (0.69-1.76)	0.7
Functional dyspepsia	genus.Lachnospira.id.2004	Weighted mode	6	1.10 (0.69-1.75)	0.7
Functional dyspepsia	genus.LachnospiraceaeFCS020group.id.11314	Inverse variance weighted	12	0.84 (0.73-0.98)	0.023
Functional dyspepsia	genus.LachnospiraceaeFCS020group.id.11314	MR Egger	12	0.67 (0.46-0.98)	0.07
Functional dyspepsia	genus.LachnospiraceaeFCS020group.id.11314	Weighted median	12	0.77 (0.64-0.94)	0.0089
Functional dyspepsia	genus.LachnospiraceaeFCS020group.id.11314	Simple mode	12	0.75 (0.56-1.01)	0.09
Functional dyspepsia	genus.LachnospiraceaeFCS020group.id.11314	Weighted mode	12	0.76 (0.58-0.99)	0.07
Functional dyspepsia	genus.LachnospiraceaeNC2004group.id.11316	MR Egger	9	1.57 (0.96-2.54)	0.11
Functional dyspepsia	genus.LachnospiraceaeNC2004group.id.11316	Weighted median	9	0.99 (0.85-1.17)	0.94
Functional dyspepsia	genus.LachnospiraceaeNC2004group.id.11316	Simple mode	9	0.90 (0.70-1.15)	0.42
Functional dyspepsia	genus.LachnospiraceaeNC2004group.id.11316	Weighted mode	9	1.05 (0.82-1.35)	0.7
Functional dyspepsia	genus.LachnospiraceaeNC2004group.id.11316	Inverse variance weighted	9	0.98 (0.87-1.11)	0.79
Functional dyspepsia	genus.LachnospiraceaeND3007group.id.11317	Inverse variance weighted	3	1.23 (0.88-1.72)	0.23
Functional dyspepsia	genus.LachnospiraceaeND3007group.id.11317	MR Egger	3	8.72 (0.02-3879.55)	0.61
Functional dyspepsia	genus.LachnospiraceaeND3007group.id.11317	Weighted median	3	1.31 (0.86-2.01)	0.21
Functional dyspepsia	genus.LachnospiraceaeND3007group.id.11317	Simple mode	3	1.44 (0.86-2.43)	0.3
Functional dyspepsia	genus.LachnospiraceaeND3007group.id.11317	Weighted mode	3	1.43 (0.83-2.49)	0.33
Functional dyspepsia	genus.LachnospiraceaeNK4A136group.id.11319	Inverse variance weighted	15	1.19 (1.05-1.35)	0.0076
Functional dyspepsia	genus.LachnospiraceaeNK4A136group.id.11319	MR Egger	15	1.24 (0.96-1.60)	0.13
Functional dyspepsia	genus.LachnospiraceaeNK4A136group.id.11319	Weighted median	15	1.19 (0.99-1.42)	0.06
Functional dyspepsia	genus.LachnospiraceaeNK4A136group.id.11319	Simple mode	15	1.10 (0.83-1.47)	0.5
Functional dyspepsia	genus.LachnospiraceaeNK4A136group.id.11319	Weighted mode	15	1.20 (0.95-1.50)	0.14
Functional dyspepsia	genus.LachnospiraceaeUCG001.id.11321	Inverse variance weighted	13	1.08 (0.95-1.24)	0.24
Functional dyspepsia	genus.LachnospiraceaeUCG001.id.11321	MR Egger	13	1.69 (1.00-2.87)	0.08
Functional dyspepsia	genus.LachnospiraceaeUCG001.id.11321	Weighted median	13	1.15 (0.96-1.38)	0.12
Functional dyspepsia	genus.LachnospiraceaeUCG001.id.11321	Simple mode	13	1.15 (0.83-1.60)	0.41
Functional dyspepsia	genus.LachnospiraceaeUCG001.id.11321	Weighted mode	13	1.14 (0.85-1.54)	0.41
Functional dyspepsia	genus.LachnospiraceaeUCG004.id.11324	MR Egger	12	1.00 (0.49-2.05)	1
Functional dyspepsia	genus.LachnospiraceaeUCG004.id.11324	Weighted median	12	1.03 (0.82-1.29)	0.82
Functional dyspepsia	genus.LachnospiraceaeUCG004.id.11324	Simple mode	12	1.14 (0.77-1.70)	0.53
Functional dyspepsia	genus.LachnospiraceaeUCG004.id.11324	Weighted mode	12	1.12 (0.76-1.63)	0.58
Functional dyspepsia	genus.LachnospiraceaeUCG004.id.11324	Inverse variance weighted	12	1.00 (0.85-1.18)	0.96
Functional dyspepsia	genus.LachnospiraceaeUCG008.id.11328	Inverse variance weighted	10	1.07 (0.96-1.20)	0.22
Functional dyspepsia	genus.LachnospiraceaeUCG008.id.11328	MR Egger	10	0.97 (0.54-1.72)	0.91
Functional dyspepsia	genus.LachnospiraceaeUCG008.id.11328	Weighted median	10	1.08 (0.93-1.26)	0.33
Functional dyspepsia	genus.LachnospiraceaeUCG008.id.11328	Simple mode	10	1.10 (0.85-1.42)	0.48
Functional dyspepsia	genus.LachnospiraceaeUCG008.id.11328	Weighted mode	10	1.04 (0.81-1.34)	0.76
Functional dyspepsia	genus.LachnospiraceaeUCG010.id.11330	MR Egger	10	0.76 (0.41-1.41)	0.41
Functional dyspepsia	genus.LachnospiraceaeUCG010.id.11330	Weighted median	10	0.86 (0.68-1.10)	0.23
Functional dyspepsia	genus.LachnospiraceaeUCG010.id.11330	Simple mode	10	0.83 (0.53-1.30)	0.43
Functional dyspepsia	genus.LachnospiraceaeUCG010.id.11330	Weighted mode	10	0.81 (0.54-1.23)	0.35
Functional dyspepsia	genus.LachnospiraceaeUCG010.id.11330	Inverse variance weighted	10	0.99 (0.81-1.21)	0.94
Functional dyspepsia	genus.Lactobacillus.id.1837	MR Egger	8	1.36 (1.00-1.87)	0.1
Functional dyspepsia	genus.Lactobacillus.id.1837	Weighted median	8	1.00 (0.86-1.16)	1
Functional dyspepsia	genus.Lactobacillus.id.1837	Simple mode	8	0.99 (0.80-1.21)	0.89
Functional dyspepsia	genus.Lactobacillus.id.1837	Weighted mode	8	0.99 (0.81-1.20)	0.88
Functional dyspepsia	genus.Lactobacillus.id.1837	Inverse variance weighted	8	0.99 (0.85-1.15)	0.9
Functional dyspepsia	genus.Lactococcus.id.1851	Inverse variance weighted	8	0.97 (0.88-1.08)	0.62
Functional dyspepsia	genus.Lactococcus.id.1851	MR Egger	8	0.92 (0.57-1.49)	0.75
Functional dyspepsia	genus.Lactococcus.id.1851	Weighted median	8	0.99 (0.87-1.14)	0.91
Functional dyspepsia	genus.Lactococcus.id.1851	Simple mode	8	1.05 (0.84-1.32)	0.68
Functional dyspepsia	genus.Lactococcus.id.1851	Weighted mode	8	1.05 (0.85-1.30)	0.68
Functional dyspepsia	genus.Marvinbryantia.id.2005	Inverse variance weighted	10	1.22 (1.02-1.45)	0.031
Functional dyspepsia	genus.Marvinbryantia.id.2005	MR Egger	10	1.24 (0.59-2.59)	0.59
Functional dyspepsia	genus.Marvinbryantia.id.2005	Weighted median	10	1.14 (0.92-1.42)	0.24
Functional dyspepsia	genus.Marvinbryantia.id.2005	Simple mode	10	1.06 (0.75-1.49)	0.75
Functional dyspepsia	genus.Marvinbryantia.id.2005	Weighted mode	10	1.11 (0.81-1.51)	0.53
Functional dyspepsia	genus.Methanobrevibacter.id.123	MR Egger	6	1.19 (0.76-1.87)	0.48
Functional dyspepsia	genus.Methanobrevibacter.id.123	Weighted median	6	1.05 (0.91-1.22)	0.51
Functional dyspepsia	genus.Methanobrevibacter.id.123	Simple mode	6	1.06 (0.87-1.29)	0.61
Functional dyspepsia	genus.Methanobrevibacter.id.123	Weighted mode	6	1.06 (0.88-1.28)	0.58
Functional dyspepsia	genus.Methanobrevibacter.id.123	Inverse variance weighted	6	1.03 (0.91-1.16)	0.68
Functional dyspepsia	genus.Odoribacter.id.952	Inverse variance weighted	7	0.93 (0.76-1.13)	0.47
Functional dyspepsia	genus.Odoribacter.id.952	MR Egger	7	0.89 (0.48-1.67)	0.73
Functional dyspepsia	genus.Odoribacter.id.952	Weighted median	7	0.98 (0.74-1.30)	0.9
Functional dyspepsia	genus.Odoribacter.id.952	Simple mode	7	1.07 (0.72-1.60)	0.75
Functional dyspepsia	genus.Odoribacter.id.952	Weighted mode	7	1.03 (0.69-1.55)	0.88
Functional dyspepsia	genus.Olsenella.id.822	Inverse variance weighted	10	1.02 (0.94-1.12)	0.57
Functional dyspepsia	genus.Olsenella.id.822	MR Egger	10	1.04 (0.80-1.37)	0.76
Functional dyspepsia	genus.Olsenella.id.822	Weighted median	10	1.03 (0.92-1.15)	0.61
Functional dyspepsia	genus.Olsenella.id.822	Simple mode	10	1.09 (0.91-1.29)	0.37
Functional dyspepsia	genus.Olsenella.id.822	Weighted mode	10	1.05 (0.90-1.22)	0.55
Functional dyspepsia	genus.Oscillibacter.id.2063	MR Egger	13	0.83 (0.48-1.43)	0.52
Functional dyspepsia	genus.Oscillibacter.id.2063	Weighted median	13	0.94 (0.80-1.10)	0.44
Functional dyspepsia	genus.Oscillibacter.id.2063	Simple mode	13	0.93 (0.73-1.18)	0.56
Functional dyspepsia	genus.Oscillibacter.id.2063	Weighted mode	13	0.93 (0.72-1.19)	0.56
Functional dyspepsia	genus.Oscillibacter.id.2063	Inverse variance weighted	13	0.99 (0.86-1.13)	0.84
Functional dyspepsia	genus.Oscillospira.id.2064	Inverse variance weighted	8	0.92 (0.79-1.08)	0.33
Functional dyspepsia	genus.Oscillospira.id.2064	MR Egger	8	0.98 (0.50-1.90)	0.95
Functional dyspepsia	genus.Oscillospira.id.2064	Weighted median	8	0.89 (0.73-1.09)	0.27
Functional dyspepsia	genus.Oscillospira.id.2064	Simple mode	8	0.84 (0.60-1.18)	0.35
Functional dyspepsia	genus.Oscillospira.id.2064	Weighted mode	8	0.84 (0.60-1.16)	0.32
Functional dyspepsia	genus.Oxalobacter.id.2978	MR Egger	11	1.39 (0.92-2.11)	0.16
Functional dyspepsia	genus.Oxalobacter.id.2978	Weighted median	11	1.00 (0.89-1.13)	0.96
Functional dyspepsia	genus.Oxalobacter.id.2978	Simple mode	11	1.01 (0.82-1.24)	0.93
Functional dyspepsia	genus.Oxalobacter.id.2978	Weighted mode	11	1.01 (0.84-1.20)	0.95
Functional dyspepsia	genus.Oxalobacter.id.2978	Inverse variance weighted	11	1.01 (0.92-1.11)	0.77
Functional dyspepsia	genus.Parabacteroides.id.954	Inverse variance weighted	5	0.92 (0.72-1.18)	0.51
Functional dyspepsia	genus.Parabacteroides.id.954	MR Egger	5	2.19 (0.46- 10.36)	0.4
Functional dyspepsia	genus.Parabacteroides.id.954	Weighted median	5	0.87 (0.62-1.21)	0.4
Functional dyspepsia	genus.Parabacteroides.id.954	Simple mode	5	0.80 (0.53-1.20)	0.34
Functional dyspepsia	genus.Parabacteroides.id.954	Weighted mode	5	0.84 (0.56-1.27)	0.46
Functional dyspepsia	genus.Paraprevotella.id.962	MR Egger	13	1.31 (0.91-1.90)	0.18
Functional dyspepsia	genus.Paraprevotella.id.962	Weighted median	13	0.94 (0.82-1.07)	0.35
Functional dyspepsia	genus.Paraprevotella.id.962	Simple mode	13	0.86 (0.67-1.11)	0.27
Functional dyspepsia	genus.Paraprevotella.id.962	Weighted mode	13	0.87 (0.67-1.12)	0.3
Functional dyspepsia	genus.Paraprevotella.id.962	Inverse variance weighted	13	0.98 (0.89-1.08)	0.73
Functional dyspepsia	genus.Parasutterella.id.2892	MR Egger	14	0.71 (0.51-0.98)	0.06
Functional dyspepsia	genus.Parasutterella.id.2892	Weighted median	14	1.04 (0.88-1.23)	0.66
Functional dyspepsia	genus.Parasutterella.id.2892	Simple mode	14	1.07 (0.80-1.43)	0.65
Functional dyspepsia	genus.Parasutterella.id.2892	Weighted mode	14	1.07 (0.81-1.41)	0.63
Functional dyspepsia	genus.Parasutterella.id.2892	Inverse variance weighted	14	1.00 (0.89-1.12)	1
Functional dyspepsia	genus.Peptococcus.id.2037	MR Egger	12	0.70 (0.44-1.12)	0.17
Functional dyspepsia	genus.Peptococcus.id.2037	Weighted median	12	0.96 (0.83-1.12)	0.64
Functional dyspepsia	genus.Peptococcus.id.2037	Simple mode	12	0.94 (0.70-1.26)	0.68
Functional dyspepsia	genus.Peptococcus.id.2037	Weighted mode	12	0.92 (0.71-1.20)	0.55
Functional dyspepsia	genus.Peptococcus.id.2037	Inverse variance weighted	12	1.01 (0.89-1.15)	0.88
Functional dyspepsia	genus.Phascolarctobacterium.id.2168	Inverse variance weighted	8	0.93 (0.79-1.10)	0.41
Functional dyspepsia	genus.Phascolarctobacterium.id.2168	MR Egger	8	1.11 (0.51-2.42)	0.8
Functional dyspepsia	genus.Phascolarctobacterium.id.2168	Weighted median	8	1.01 (0.81-1.26)	0.94
Functional dyspepsia	genus.Phascolarctobacterium.id.2168	Simple mode	8	1.07 (0.75-1.53)	0.72
Functional dyspepsia	genus.Phascolarctobacterium.id.2168	Weighted mode	8	1.07 (0.77-1.48)	0.7
Functional dyspepsia	genus.Prevotella7.id.11182	Inverse variance weighted	11	1.06 (0.95-1.18)	0.29
Functional dyspepsia	genus.Prevotella7.id.11182	MR Egger	11	1.32 (0.70-2.49)	0.42
Functional dyspepsia	genus.Prevotella7.id.11182	Weighted median	11	1.06 (0.94-1.20)	0.35
Functional dyspepsia	genus.Prevotella7.id.11182	Simple mode	11	0.99 (0.79-1.24)	0.91
Functional dyspepsia	genus.Prevotella7.id.11182	Weighted mode	11	1.00 (0.80-1.24)	0.99
Functional dyspepsia	genus.Prevotella9.id.11183	Inverse variance weighted	15	1.05 (0.94-1.17)	0.35
Functional dyspepsia	genus.Prevotella9.id.11183	MR Egger	15	1.00 (0.73-1.37)	0.98
Functional dyspepsia	genus.Prevotella9.id.11183	Weighted median	15	1.02 (0.89-1.17)	0.76
Functional dyspepsia	genus.Prevotella9.id.11183	Simple mode	15	1.03 (0.83-1.28)	0.77
Functional dyspepsia	genus.Prevotella9.id.11183	Weighted mode	15	1.02 (0.83-1.25)	0.87
Functional dyspepsia	genus.RikenellaceaeRC9gutgroup.id.11191	Inverse variance weighted	11	0.98 (0.90-1.06)	0.6
Functional dyspepsia	genus.RikenellaceaeRC9gutgroup.id.11191	MR Egger	11	0.90 (0.52-1.56)	0.71
Functional dyspepsia	genus.RikenellaceaeRC9gutgroup.id.11191	Weighted median	11	0.96 (0.85-1.08)	0.48
Functional dyspepsia	genus.RikenellaceaeRC9gutgroup.id.11191	Simple mode	11	0.91 (0.76-1.09)	0.34
Functional dyspepsia	genus.RikenellaceaeRC9gutgroup.id.11191	Weighted mode	11	0.92 (0.77-1.10)	0.37
Functional dyspepsia	genus.Romboutsia.id.11347	Inverse variance weighted	13	0.96 (0.83-1.11)	0.58
Functional dyspepsia	genus.Romboutsia.id.11347	MR Egger	13	0.96 (0.63-1.45)	0.84
Functional dyspepsia	genus.Romboutsia.id.11347	Weighted median	13	0.94 (0.78-1.13)	0.52
Functional dyspepsia	genus.Romboutsia.id.11347	Simple mode	13	0.90 (0.66-1.22)	0.5
Functional dyspepsia	genus.Romboutsia.id.11347	Weighted mode	13	0.90 (0.66-1.22)	0.52
Functional dyspepsia	genus.Roseburia.id.2012	MR Egger	14	1.39 (0.73-2.63)	0.33
Functional dyspepsia	genus.Roseburia.id.2012	Weighted median	14	1.08 (0.84-1.38)	0.55
Functional dyspepsia	genus.Roseburia.id.2012	Simple mode	14	1.10 (0.67-1.80)	0.72
Functional dyspepsia	genus.Roseburia.id.2012	Weighted mode	14	1.22 (0.78-1.90)	0.4
Functional dyspepsia	genus.Roseburia.id.2012	Inverse variance weighted	14	1.00 (0.81-1.23)	1
Functional dyspepsia	genus.Ruminiclostridium5.id.11355	Inverse variance weighted	11	1.18 (0.94-1.48)	0.15
Functional dyspepsia	genus.Ruminiclostridium5.id.11355	MR Egger	11	2.23 (0.91-5.50)	0.11
Functional dyspepsia	genus.Ruminiclostridium5.id.11355	Weighted median	11	1.20 (0.93-1.55)	0.17
Functional dyspepsia	genus.Ruminiclostridium5.id.11355	Simple mode	11	1.36 (0.87-2.13)	0.21
Functional dyspepsia	genus.Ruminiclostridium5.id.11355	Weighted mode	11	1.27 (0.86-1.89)	0.26
Functional dyspepsia	genus.Ruminiclostridium6.id.11356	Inverse variance weighted	15	1.07 (0.94-1.23)	0.31
Functional dyspepsia	genus.Ruminiclostridium6.id.11356	MR Egger	15	1.13 (0.80-1.59)	0.5
Functional dyspepsia	genus.Ruminiclostridium6.id.11356	Weighted median	15	1.10 (0.92-1.32)	0.29
Functional dyspepsia	genus.Ruminiclostridium6.id.11356	Simple mode	15	1.11 (0.83-1.48)	0.48
Functional dyspepsia	genus.Ruminiclostridium6.id.11356	Weighted mode	15	1.12 (0.85-1.47)	0.44
Functional dyspepsia	genus.Ruminiclostridium9.id.11357	Inverse variance weighted	8	1.27 (1.03-1.57)	0.028
Functional dyspepsia	genus.Ruminiclostridium9.id.11357	MR Egger	8	1.36 (0.49-3.73)	0.58
Functional dyspepsia	genus.Ruminiclostridium9.id.11357	Weighted median	8	1.32 (1.02-1.70)	0.036
Functional dyspepsia	genus.Ruminiclostridium9.id.11357	Simple mode	8	1.36 (0.92-2.00)	0.16
Functional dyspepsia	genus.Ruminiclostridium9.id.11357	Weighted mode	8	1.35 (0.92-1.99)	0.17
Functional dyspepsia	genus.RuminococcaceaeNK4A214group.id.11358	MR Egger	13	0.82 (0.50-1.34)	0.44
Functional dyspepsia	genus.RuminococcaceaeNK4A214group.id.11358	Weighted median	13	1.00 (0.82-1.23)	0.98
Functional dyspepsia	genus.RuminococcaceaeNK4A214group.id.11358	Simple mode	13	1.02 (0.71-1.46)	0.91
Functional dyspepsia	genus.RuminococcaceaeNK4A214group.id.11358	Weighted mode	13	1.01 (0.76-1.36)	0.92
Functional dyspepsia	genus.RuminococcaceaeNK4A214group.id.11358	Inverse variance weighted	13	0.99 (0.85-1.15)	0.92
Functional dyspepsia	genus.RuminococcaceaeUCG002.id.11360	Inverse variance weighted	20	0.93 (0.80-1.07)	0.3
Functional dyspepsia	genus.RuminococcaceaeUCG002.id.11360	MR Egger	20	1.02 (0.69-1.50)	0.93
Functional dyspepsia	genus.RuminococcaceaeUCG002.id.11360	Weighted median	20	0.93 (0.77-1.13)	0.48
Functional dyspepsia	genus.RuminococcaceaeUCG002.id.11360	Simple mode	20	0.83 (0.56-1.22)	0.36
Functional dyspepsia	genus.RuminococcaceaeUCG002.id.11360	Weighted mode	20	0.86 (0.60-1.22)	0.41
Functional dyspepsia	genus.RuminococcaceaeUCG003.id.11361	Inverse variance weighted	12	0.90 (0.78-1.04)	0.17
Functional dyspepsia	genus.RuminococcaceaeUCG003.id.11361	MR Egger	12	0.88 (0.55-1.43)	0.62
Functional dyspepsia	genus.RuminococcaceaeUCG003.id.11361	Weighted median	12	0.96 (0.79-1.17)	0.69
Functional dyspepsia	genus.RuminococcaceaeUCG003.id.11361	Simple mode	12	0.98 (0.72-1.34)	0.89
Functional dyspepsia	genus.RuminococcaceaeUCG003.id.11361	Weighted mode	12	0.98 (0.74-1.31)	0.89
Functional dyspepsia	genus.RuminococcaceaeUCG004.id.11362	Inverse variance weighted	11	1.14 (0.94-1.39)	0.17
Functional dyspepsia	genus.RuminococcaceaeUCG004.id.11362	MR Egger	11	0.97 (0.32-3.00)	0.96
Functional dyspepsia	genus.RuminococcaceaeUCG004.id.11362	Weighted median	11	1.22 (0.99-1.50)	0.06
Functional dyspepsia	genus.RuminococcaceaeUCG004.id.11362	Simple mode	11	1.47 (0.99-2.20)	0.09
Functional dyspepsia	genus.RuminococcaceaeUCG004.id.11362	Weighted mode	11	1.43 (0.96-2.14)	0.11
Functional dyspepsia	genus.RuminococcaceaeUCG005.id.11363	Inverse variance weighted	14	1.04 (0.90-1.21)	0.57
Functional dyspepsia	genus.RuminococcaceaeUCG005.id.11363	MR Egger	14	1.02 (0.66-1.56)	0.95
Functional dyspepsia	genus.RuminococcaceaeUCG005.id.11363	Weighted median	14	1.11 (0.91-1.36)	0.3
Functional dyspepsia	genus.RuminococcaceaeUCG005.id.11363	Simple mode	14	1.10 (0.81-1.51)	0.54
Functional dyspepsia	genus.RuminococcaceaeUCG005.id.11363	Weighted mode	14	1.12 (0.87-1.44)	0.4
Functional dyspepsia	genus.RuminococcaceaeUCG009.id.11366	Inverse variance weighted	11	1.03 (0.92-1.16)	0.58
Functional dyspepsia	genus.RuminococcaceaeUCG009.id.11366	MR Egger	11	1.27 (0.82-1.97)	0.32
Functional dyspepsia	genus.RuminococcaceaeUCG009.id.11366	Weighted median	11	1.04 (0.88-1.22)	0.64
Functional dyspepsia	genus.RuminococcaceaeUCG009.id.11366	Simple mode	11	1.02 (0.80-1.30)	0.87
Functional dyspepsia	genus.RuminococcaceaeUCG009.id.11366	Weighted mode	11	1.03 (0.81-1.31)	0.8
Functional dyspepsia	genus.RuminococcaceaeUCG010.id.11367	MR Egger	6	0.90 (0.52-1.56)	0.72
Functional dyspepsia	genus.RuminococcaceaeUCG010.id.11367	Weighted median	6	0.99 (0.76-1.28)	0.93
Functional dyspepsia	genus.RuminococcaceaeUCG010.id.11367	Simple mode	6	1.13 (0.77-1.66)	0.56
Functional dyspepsia	genus.RuminococcaceaeUCG010.id.11367	Weighted mode	6	1.01 (0.73-1.38)	0.96
Functional dyspepsia	genus.RuminococcaceaeUCG010.id.11367	Inverse variance weighted	6	0.98 (0.81-1.18)	0.81
Functional dyspepsia	genus.RuminococcaceaeUCG011.id.11368	Inverse variance weighted	8	0.95 (0.87-1.04)	0.29
Functional dyspepsia	genus.RuminococcaceaeUCG011.id.11368	MR Egger	8	1.03 (0.65-1.65)	0.89
Functional dyspepsia	genus.RuminococcaceaeUCG011.id.11368	Weighted median	8	1.01 (0.89-1.14)	0.9
Functional dyspepsia	genus.RuminococcaceaeUCG011.id.11368	Simple mode	8	1.03 (0.85-1.25)	0.74
Functional dyspepsia	genus.RuminococcaceaeUCG011.id.11368	Weighted mode	8	1.03 (0.87-1.22)	0.74
Functional dyspepsia	genus.RuminococcaceaeUCG013.id.11370	Inverse variance weighted	11	0.85 (0.72-1.00)	0.05
Functional dyspepsia	genus.RuminococcaceaeUCG013.id.11370	MR Egger	11	0.93 (0.58-1.50)	0.79
Functional dyspepsia	genus.RuminococcaceaeUCG013.id.11370	Weighted median	11	0.87 (0.70-1.07)	0.18
Functional dyspepsia	genus.RuminococcaceaeUCG013.id.11370	Simple mode	11	0.86 (0.59-1.25)	0.44
Functional dyspepsia	genus.RuminococcaceaeUCG013.id.11370	Weighted mode	11	0.83 (0.59-1.16)	0.29
Functional dyspepsia	genus.RuminococcaceaeUCG014.id.11371	Inverse variance weighted	10	0.96 (0.82-1.13)	0.64
Functional dyspepsia	genus.RuminococcaceaeUCG014.id.11371	MR Egger	10	1.05 (0.72-1.54)	0.79
Functional dyspepsia	genus.RuminococcaceaeUCG014.id.11371	Weighted median	10	0.94 (0.76-1.17)	0.57
Functional dyspepsia	genus.RuminococcaceaeUCG014.id.11371	Simple mode	10	0.90 (0.65-1.26)	0.56
Functional dyspepsia	genus.RuminococcaceaeUCG014.id.11371	Weighted mode	10	0.93 (0.73-1.18)	0.56
Functional dyspepsia	genus.Ruminococcus1.id.11373	MR Egger	10	1.85 (1.19-2.87)	0.025
Functional dyspepsia	genus.Ruminococcus1.id.11373	Weighted median	10	1.01 (0.79-1.28)	0.95
Functional dyspepsia	genus.Ruminococcus1.id.11373	Simple mode	10	1.10 (0.67-1.81)	0.71
Functional dyspepsia	genus.Ruminococcus1.id.11373	Weighted mode	10	1.20 (0.80-1.80)	0.4
Functional dyspepsia	genus.Ruminococcus1.id.11373	Inverse variance weighted	10	1.00 (0.81-1.23)	0.99
Functional dyspepsia	genus.Ruminococcus2.id.11374	Inverse variance weighted	15	1.04 (0.92-1.18)	0.53
Functional dyspepsia	genus.Ruminococcus2.id.11374	MR Egger	15	1.05 (0.78-1.43)	0.74
Functional dyspepsia	genus.Ruminococcus2.id.11374	Weighted median	15	1.08 (0.90-1.30)	0.41
Functional dyspepsia	genus.Ruminococcus2.id.11374	Simple mode	15	1.14 (0.85-1.52)	0.39
Functional dyspepsia	genus.Ruminococcus2.id.11374	Weighted mode	15	1.10 (0.86-1.39)	0.47
Functional dyspepsia	genus.Sellimonas.id.14369	Inverse variance weighted	9	1.02 (0.90-1.16)	0.79
Functional dyspepsia	genus.Sellimonas.id.14369	MR Egger	9	0.76 (0.35-1.64)	0.5
Functional dyspepsia	genus.Sellimonas.id.14369	Weighted median	9	0.98 (0.86-1.11)	0.73
Functional dyspepsia	genus.Sellimonas.id.14369	Simple mode	9	0.93 (0.74-1.17)	0.55
Functional dyspepsia	genus.Sellimonas.id.14369	Weighted mode	9	0.94 (0.75-1.19)	0.65
Functional dyspepsia	genus.Senegalimassilia.id.11160	Inverse variance weighted	5	1.11 (0.86-1.43)	0.41
Functional dyspepsia	genus.Senegalimassilia.id.11160	MR Egger	5	0.84 (0.29-2.46)	0.77
Functional dyspepsia	genus.Senegalimassilia.id.11160	Weighted median	5	0.94 (0.73-1.22)	0.65
Functional dyspepsia	genus.Senegalimassilia.id.11160	Simple mode	5	0.93 (0.68-1.26)	0.64
Functional dyspepsia	genus.Senegalimassilia.id.11160	Weighted mode	5	0.93 (0.68-1.26)	0.65
Functional dyspepsia	genus.Slackia.id.825	Inverse variance weighted	6	1.07 (0.92-1.24)	0.4
Functional dyspepsia	genus.Slackia.id.825	MR Egger	6	1.51 (0.53-4.32)	0.49
Functional dyspepsia	genus.Slackia.id.825	Weighted median	6	1.13 (0.92-1.38)	0.24
Functional dyspepsia	genus.Slackia.id.825	Simple mode	6	1.14 (0.85-1.53)	0.43
Functional dyspepsia	genus.Slackia.id.825	Weighted mode	6	1.15 (0.88-1.49)	0.35
Functional dyspepsia	genus.Streptococcus.id.1853	Inverse variance weighted	12	0.84 (0.71-1.00)	0.045
Functional dyspepsia	genus.Streptococcus.id.1853	MR Egger	12	1.03 (0.55-1.92)	0.93
Functional dyspepsia	genus.Streptococcus.id.1853	Weighted median	12	0.83 (0.65-1.06)	0.14
Functional dyspepsia	genus.Streptococcus.id.1853	Simple mode	12	0.79 (0.53-1.18)	0.27
Functional dyspepsia	genus.Streptococcus.id.1853	Weighted mode	12	0.82 (0.58-1.17)	0.3
Functional dyspepsia	genus.Subdoligranulum.id.2070	Inverse variance weighted	11	0.93 (0.79-1.10)	0.42
Functional dyspepsia	genus.Subdoligranulum.id.2070	MR Egger	11	0.81 (0.53-1.24)	0.36
Functional dyspepsia	genus.Subdoligranulum.id.2070	Weighted median	11	0.88 (0.71-1.09)	0.23
Functional dyspepsia	genus.Subdoligranulum.id.2070	Simple mode	11	0.84 (0.60-1.17)	0.32
Functional dyspepsia	genus.Subdoligranulum.id.2070	Weighted mode	11	0.86 (0.62-1.18)	0.37
Functional dyspepsia	genus.Sutterella.id.2896	Inverse variance weighted	12	0.88 (0.76-1.02)	0.1
Functional dyspepsia	genus.Sutterella.id.2896	MR Egger	12	1.09 (0.57-2.07)	0.8
Functional dyspepsia	genus.Sutterella.id.2896	Weighted median	12	0.95 (0.77-1.17)	0.62
Functional dyspepsia	genus.Sutterella.id.2896	Simple mode	12	0.97 (0.69-1.38)	0.88
Functional dyspepsia	genus.Sutterella.id.2896	Weighted mode	12	0.96 (0.72-1.29)	0.8
Functional dyspepsia	genus.Terrisporobacter.id.11348	Inverse variance weighted	5	0.78 (0.66-0.93)	0.0046
Functional dyspepsia	genus.Terrisporobacter.id.11348	MR Egger	5	0.92 (0.54-1.54)	0.76
Functional dyspepsia	genus.Terrisporobacter.id.11348	Weighted median	5	0.83 (0.67-1.02)	0.08
Functional dyspepsia	genus.Terrisporobacter.id.11348	Simple mode	5	0.83 (0.63-1.10)	0.26
Functional dyspepsia	genus.Terrisporobacter.id.11348	Weighted mode	5	0.83 (0.64-1.08)	0.24
Functional dyspepsia	genus.Turicibacter.id.2162	MR Egger	9	0.61 (0.35-1.08)	0.13
Functional dyspepsia	genus.Turicibacter.id.2162	Weighted median	9	0.96 (0.79-1.16)	0.65
Functional dyspepsia	genus.Turicibacter.id.2162	Simple mode	9	1.15 (0.84-1.59)	0.41
Functional dyspepsia	genus.Turicibacter.id.2162	Weighted mode	9	0.85 (0.64-1.14)	0.31
Functional dyspepsia	genus.Turicibacter.id.2162	Inverse variance weighted	9	0.99 (0.86-1.14)	0.89
Functional dyspepsia	genus.Tyzzerella3.id.11335	MR Egger	12	1.71 (0.83-3.53)	0.18
Functional dyspepsia	genus.Tyzzerella3.id.11335	Weighted median	12	1.04 (0.90-1.21)	0.6
Functional dyspepsia	genus.Tyzzerella3.id.11335	Simple mode	12	1.11 (0.82-1.50)	0.52
Functional dyspepsia	genus.Tyzzerella3.id.11335	Weighted mode	12	1.13 (0.85-1.50)	0.42
Functional dyspepsia	genus.Tyzzerella3.id.11335	Inverse variance weighted	12	0.99 (0.87-1.14)	0.94
Functional dyspepsia	genus.Veillonella.id.2198	Inverse variance weighted	5	0.96 (0.79-1.16)	0.66
Functional dyspepsia	genus.Veillonella.id.2198	MR Egger	5	0.04 (0.00-3.34)	0.25
Functional dyspepsia	genus.Veillonella.id.2198	Weighted median	5	0.88 (0.68-1.15)	0.35
Functional dyspepsia	genus.Veillonella.id.2198	Simple mode	5	0.84 (0.58-1.22)	0.41
Functional dyspepsia	genus.Veillonella.id.2198	Weighted mode	5	0.84 (0.60-1.19)	0.38
Functional dyspepsia	genus.Victivallis.id.2256	MR Egger	10	1.03 (0.53-1.98)	0.94
Functional dyspepsia	genus.Victivallis.id.2256	Weighted median	10	0.98 (0.88-1.10)	0.78
Functional dyspepsia	genus.Victivallis.id.2256	Simple mode	10	0.97 (0.80-1.17)	0.76
Functional dyspepsia	genus.Victivallis.id.2256	Weighted mode	10	0.97 (0.80-1.18)	0.78
Functional dyspepsia	genus.Victivallis.id.2256	Inverse variance weighted	10	1.00 (0.92-1.09)	0.93
Functional dyspepsia	order.Actinomycetales.id.420	Inverse variance weighted	4	1.12 (0.93-1.36)	0.23
Functional dyspepsia	order.Actinomycetales.id.420	MR Egger	4	0.84 (0.57-1.26)	0.49
Functional dyspepsia	order.Actinomycetales.id.420	Weighted median	4	1.18 (0.94-1.47)	0.15
Functional dyspepsia	order.Actinomycetales.id.420	Simple mode	4	1.33 (0.88-2.01)	0.27
Functional dyspepsia	order.Actinomycetales.id.420	Weighted mode	4	0.96 (0.75-1.22)	0.77
Functional dyspepsia	order.Bacillales.id.1674	Inverse variance weighted	8	1.12 (1.02-1.22)	0.021
Functional dyspepsia	order.Bacillales.id.1674	MR Egger	8	1.03 (0.69-1.54)	0.88
Functional dyspepsia	order.Bacillales.id.1674	Weighted median	8	1.11 (0.98-1.25)	0.11
Functional dyspepsia	order.Bacillales.id.1674	Simple mode	8	1.09 (0.90-1.31)	0.41
Functional dyspepsia	order.Bacillales.id.1674	Weighted mode	8	1.10 (0.93-1.31)	0.3
Functional dyspepsia	order.Bacteroidales.id.913	Inverse variance weighted	12	0.97 (0.81-1.15)	0.71
Functional dyspepsia	order.Bacteroidales.id.913	MR Egger	12	0.79 (0.53-1.19)	0.29
Functional dyspepsia	order.Bacteroidales.id.913	Weighted median	12	0.95 (0.75-1.21)	0.68
Functional dyspepsia	order.Bacteroidales.id.913	Simple mode	12	1.06 (0.71-1.58)	0.78
Functional dyspepsia	order.Bacteroidales.id.913	Weighted mode	12	0.96 (0.69-1.33)	0.81
Functional dyspepsia	order.Bifidobacteriales.id.432	Inverse variance weighted	11	0.93 (0.77-1.12)	0.43
Functional dyspepsia	order.Bifidobacteriales.id.432	MR Egger	11	0.52 (0.32-0.86)	0.03
Functional dyspepsia	order.Bifidobacteriales.id.432	Weighted median	11	0.94 (0.76-1.18)	0.62
Functional dyspepsia	order.Bifidobacteriales.id.432	Simple mode	11	1.19 (0.78-1.82)	0.45
Functional dyspepsia	order.Bifidobacteriales.id.432	Weighted mode	11	0.71 (0.51-0.99)	0.07
Functional dyspepsia	order.Burkholderiales.id.2874	MR Egger	10	1.32 (0.69-2.56)	0.43
Functional dyspepsia	order.Burkholderiales.id.2874	Weighted median	10	0.98 (0.76-1.26)	0.85
Functional dyspepsia	order.Burkholderiales.id.2874	Simple mode	10	1.07 (0.65-1.76)	0.81
Functional dyspepsia	order.Burkholderiales.id.2874	Weighted mode	10	0.88 (0.55-1.41)	0.61
Functional dyspepsia	order.Burkholderiales.id.2874	Inverse variance weighted	10	1.00 (0.82-1.23)	0.96
Functional dyspepsia	order.Clostridiales.id.1863	Inverse variance weighted	11	1.07 (0.84-1.36)	0.58
Functional dyspepsia	order.Clostridiales.id.1863	MR Egger	11	1.67 (0.60-4.63)	0.35
Functional dyspepsia	order.Clostridiales.id.1863	Weighted median	11	1.12 (0.86-1.47)	0.41
Functional dyspepsia	order.Clostridiales.id.1863	Simple mode	11	1.15 (0.69-1.91)	0.61
Functional dyspepsia	order.Clostridiales.id.1863	Weighted mode	11	1.28 (0.73-2.24)	0.42
Functional dyspepsia	order.Coriobacteriales.id.810	Inverse variance weighted	14	0.92 (0.79-1.08)	0.32
Functional dyspepsia	order.Coriobacteriales.id.810	MR Egger	14	1.37 (0.71-2.62)	0.37
Functional dyspepsia	order.Coriobacteriales.id.810	Weighted median	14	1.04 (0.82-1.31)	0.77
Functional dyspepsia	order.Coriobacteriales.id.810	Simple mode	14	1.10 (0.77-1.56)	0.62
Functional dyspepsia	order.Coriobacteriales.id.810	Weighted mode	14	1.09 (0.77-1.54)	0.65
Functional dyspepsia	order.Desulfovibrionales.id.3156	Inverse variance weighted	11	0.90 (0.75-1.07)	0.21
Functional dyspepsia	order.Desulfovibrionales.id.3156	MR Egger	11	0.66 (0.31-1.41)	0.32
Functional dyspepsia	order.Desulfovibrionales.id.3156	Weighted median	11	0.97 (0.76-1.23)	0.8
Functional dyspepsia	order.Desulfovibrionales.id.3156	Simple mode	11	1.07 (0.69-1.67)	0.77
Functional dyspepsia	order.Desulfovibrionales.id.3156	Weighted mode	11	1.07 (0.72-1.59)	0.76
Functional dyspepsia	order.Enterobacteriales.id.3468	Inverse variance weighted	7	0.95 (0.78-1.17)	0.66
Functional dyspepsia	order.Enterobacteriales.id.3468	MR Egger	7	1.42 (0.41-4.90)	0.6
Functional dyspepsia	order.Enterobacteriales.id.3468	Weighted median	7	1.01 (0.77-1.32)	0.97
Functional dyspepsia	order.Enterobacteriales.id.3468	Simple mode	7	1.05 (0.71-1.54)	0.81
Functional dyspepsia	order.Enterobacteriales.id.3468	Weighted mode	7	1.05 (0.74-1.50)	0.8
Functional dyspepsia	order.Erysipelotrichales.id.2148	Inverse variance weighted	13	1.22 (1.00-1.50)	0.049
Functional dyspepsia	order.Erysipelotrichales.id.2148	MR Egger	13	1.06 (0.43-2.63)	0.89
Functional dyspepsia	order.Erysipelotrichales.id.2148	Weighted median	13	1.26 (0.98-1.61)	0.07
Functional dyspepsia	order.Erysipelotrichales.id.2148	Simple mode	13	1.31 (0.86-1.99)	0.23
Functional dyspepsia	order.Erysipelotrichales.id.2148	Weighted mode	13	1.31 (0.89-1.92)	0.2
Functional dyspepsia	order.Gastranaerophilales.id.1591	Inverse variance weighted	9	1.04 (0.92-1.17)	0.52
Functional dyspepsia	order.Gastranaerophilales.id.1591	MR Egger	9	1.05 (0.74-1.49)	0.79
Functional dyspepsia	order.Gastranaerophilales.id.1591	Weighted median	9	1.03 (0.88-1.20)	0.71
Functional dyspepsia	order.Gastranaerophilales.id.1591	Simple mode	9	1.05 (0.83-1.32)	0.7
Functional dyspepsia	order.Gastranaerophilales.id.1591	Weighted mode	9	1.02 (0.84-1.26)	0.82
Functional dyspepsia	order.Lactobacillales.id.1800	Inverse variance weighted	15	1.01 (0.88-1.18)	0.85
Functional dyspepsia	order.Lactobacillales.id.1800	MR Egger	15	0.75 (0.51-1.10)	0.17
Functional dyspepsia	order.Lactobacillales.id.1800	Weighted median	15	0.93 (0.76-1.14)	0.5
Functional dyspepsia	order.Lactobacillales.id.1800	Simple mode	15	0.90 (0.67-1.20)	0.49
Functional dyspepsia	order.Lactobacillales.id.1800	Weighted mode	15	0.91 (0.71-1.18)	0.49
Functional dyspepsia	order.Methanobacteriales.id.120	Inverse variance weighted	9	0.96 (0.87-1.07)	0.48
Functional dyspepsia	order.Methanobacteriales.id.120	MR Egger	9	1.01 (0.65-1.57)	0.96
Functional dyspepsia	order.Methanobacteriales.id.120	Weighted median	9	1.00 (0.88-1.13)	0.95
Functional dyspepsia	order.Methanobacteriales.id.120	Simple mode	9	1.02 (0.85-1.22)	0.87
Functional dyspepsia	order.Methanobacteriales.id.120	Weighted mode	9	1.02 (0.86-1.20)	0.82
Functional dyspepsia	order.MollicutesRF9.id.11579	Inverse variance weighted	12	0.98 (0.85-1.14)	0.84
Functional dyspepsia	order.MollicutesRF9.id.11579	MR Egger	12	1.38 (0.90-2.12)	0.17
Functional dyspepsia	order.MollicutesRF9.id.11579	Weighted median	12	0.95 (0.78-1.14)	0.57
Functional dyspepsia	order.MollicutesRF9.id.11579	Simple mode	12	0.91 (0.63-1.30)	0.6
Functional dyspepsia	order.MollicutesRF9.id.11579	Weighted mode	12	0.88 (0.62-1.24)	0.48
Functional dyspepsia	order.NB1n.id.3953	MR Egger	12	0.81 (0.54-1.23)	0.35
Functional dyspepsia	order.NB1n.id.3953	Weighted median	12	0.97 (0.85-1.11)	0.65
Functional dyspepsia	order.NB1n.id.3953	Simple mode	12	0.90 (0.69-1.17)	0.44
Functional dyspepsia	order.NB1n.id.3953	Weighted mode	12	0.90 (0.72-1.12)	0.35
Functional dyspepsia	order.NB1n.id.3953	Inverse variance weighted	12	1.00 (0.90-1.10)	0.97
Functional dyspepsia	order.Pasteurellales.id.3688	MR Egger	13	0.94 (0.75-1.18)	0.63
Functional dyspepsia	order.Pasteurellales.id.3688	Weighted median	13	0.96 (0.83-1.11)	0.57
Functional dyspepsia	order.Pasteurellales.id.3688	Simple mode	13	0.95 (0.77-1.16)	0.61
Functional dyspepsia	order.Pasteurellales.id.3688	Weighted mode	13	0.95 (0.80-1.13)	0.57
Functional dyspepsia	order.Pasteurellales.id.3688	Inverse variance weighted	13	1.00 (0.90-1.11)	0.99
Functional dyspepsia	order.Rhodospirillales.id.2667	Inverse variance weighted	13	0.97 (0.87-1.08)	0.6
Functional dyspepsia	order.Rhodospirillales.id.2667	MR Egger	13	0.87 (0.56-1.36)	0.56
Functional dyspepsia	order.Rhodospirillales.id.2667	Weighted median	13	0.98 (0.84-1.14)	0.79
Functional dyspepsia	order.Rhodospirillales.id.2667	Simple mode	13	1.11 (0.88-1.40)	0.4
Functional dyspepsia	order.Rhodospirillales.id.2667	Weighted mode	13	0.99 (0.81-1.21)	0.9
Functional dyspepsia	order.Selenomonadales.id.2165	Inverse variance weighted	12	1.07 (0.90-1.28)	0.41
Functional dyspepsia	order.Selenomonadales.id.2165	MR Egger	12	1.52 (0.84-2.75)	0.2
Functional dyspepsia	order.Selenomonadales.id.2165	Weighted median	12	1.10 (0.89-1.37)	0.38
Functional dyspepsia	order.Selenomonadales.id.2165	Simple mode	12	0.99 (0.68-1.43)	0.95
Functional dyspepsia	order.Selenomonadales.id.2165	Weighted mode	12	1.04 (0.74-1.47)	0.83
Functional dyspepsia	order.Verrucomicrobiales.id.4030	Inverse variance weighted	11	1.05 (0.91-1.21)	0.51
Functional dyspepsia	order.Verrucomicrobiales.id.4030	MR Egger	11	0.97 (0.60-1.58)	0.92
Functional dyspepsia	order.Verrucomicrobiales.id.4030	Weighted median	11	1.10 (0.90-1.33)	0.35
Functional dyspepsia	order.Verrucomicrobiales.id.4030	Simple mode	11	1.14 (0.84-1.53)	0.42
Functional dyspepsia	order.Verrucomicrobiales.id.4030	Weighted mode	11	1.13 (0.86-1.48)	0.41
Functional dyspepsia	order.Victivallales.id.2254	MR Egger	8	1.03 (0.65-1.64)	0.89
Functional dyspepsia	order.Victivallales.id.2254	Weighted median	8	0.96 (0.83-1.11)	0.61
Functional dyspepsia	order.Victivallales.id.2254	Simple mode	8	0.94 (0.72-1.22)	0.65
Functional dyspepsia	order.Victivallales.id.2254	Weighted mode	8	0.94 (0.74-1.21)	0.65
Functional dyspepsia	order.Victivallales.id.2254	Inverse variance weighted	8	1.00 (0.88-1.13)	0.98
Functional dyspepsia	phylum.Actinobacteria.id.400	Inverse variance weighted	14	0.96 (0.79-1.17)	0.67
Functional dyspepsia	phylum.Actinobacteria.id.400	MR Egger	14	0.53 (0.25-1.14)	0.13
Functional dyspepsia	phylum.Actinobacteria.id.400	Weighted median	14	0.92 (0.72-1.18)	0.51
Functional dyspepsia	phylum.Actinobacteria.id.400	Simple mode	14	0.88 (0.54-1.43)	0.62
Functional dyspepsia	phylum.Actinobacteria.id.400	Weighted mode	14	0.86 (0.53-1.40)	0.56
Functional dyspepsia	phylum.Bacteroidetes.id.905	Inverse variance weighted	10	0.85 (0.68-1.06)	0.15
Functional dyspepsia	phylum.Bacteroidetes.id.905	MR Egger	10	0.96 (0.58-1.60)	0.89
Functional dyspepsia	phylum.Bacteroidetes.id.905	Weighted median	10	0.93 (0.71-1.20)	0.56
Functional dyspepsia	phylum.Bacteroidetes.id.905	Simple mode	10	0.79 (0.51-1.21)	0.3
Functional dyspepsia	phylum.Bacteroidetes.id.905	Weighted mode	10	0.89 (0.63-1.25)	0.52
Functional dyspepsia	phylum.Cyanobacteria.id.1500	Inverse variance weighted	8	1.17 (1.02-1.33)	0.021
Functional dyspepsia	phylum.Cyanobacteria.id.1500	MR Egger	8	0.87 (0.54-1.39)	0.58
Functional dyspepsia	phylum.Cyanobacteria.id.1500	Weighted median	8	1.12 (0.94-1.34)	0.19
Functional dyspepsia	phylum.Cyanobacteria.id.1500	Simple mode	8	1.10 (0.82-1.48)	0.56
Functional dyspepsia	phylum.Cyanobacteria.id.1500	Weighted mode	8	1.09 (0.82-1.43)	0.57
Functional dyspepsia	phylum.Euryarchaeota.id.55	Inverse variance weighted	11	1.04 (0.96-1.13)	0.36
Functional dyspepsia	phylum.Euryarchaeota.id.55	MR Egger	11	0.93 (0.64-1.35)	0.73
Functional dyspepsia	phylum.Euryarchaeota.id.55	Weighted median	11	1.05 (0.94-1.18)	0.36
Functional dyspepsia	phylum.Euryarchaeota.id.55	Simple mode	11	1.08 (0.89-1.30)	0.44
Functional dyspepsia	phylum.Euryarchaeota.id.55	Weighted mode	11	1.08 (0.89-1.30)	0.46
Functional dyspepsia	phylum.Firmicutes.id.1672	MR Egger	14	1.19 (0.74-1.91)	0.48
Functional dyspepsia	phylum.Firmicutes.id.1672	Weighted median	14	1.09 (0.88-1.36)	0.42
Functional dyspepsia	phylum.Firmicutes.id.1672	Simple mode	14	1.13 (0.74-1.71)	0.58
Functional dyspepsia	phylum.Firmicutes.id.1672	Weighted mode	14	1.08 (0.76-1.53)	0.67
Functional dyspepsia	phylum.Firmicutes.id.1672	Inverse variance weighted	14	1.00 (0.84-1.19)	0.99
Functional dyspepsia	phylum.Lentisphaerae.id.2238	Inverse variance weighted	9	0.97 (0.87-1.09)	0.65
Functional dyspepsia	phylum.Lentisphaerae.id.2238	MR Egger	9	0.99 (0.62-1.60)	0.98
Functional dyspepsia	phylum.Lentisphaerae.id.2238	Weighted median	9	0.95 (0.82-1.10)	0.51
Functional dyspepsia	phylum.Lentisphaerae.id.2238	Simple mode	9	0.91 (0.72-1.16)	0.48
Functional dyspepsia	phylum.Lentisphaerae.id.2238	Weighted mode	9	0.92 (0.71-1.19)	0.54
Functional dyspepsia	phylum.Proteobacteria.id.2375	Inverse variance weighted	12	0.97 (0.80-1.18)	0.76
Functional dyspepsia	phylum.Proteobacteria.id.2375	MR Egger	12	0.85 (0.49-1.49)	0.59
Functional dyspepsia	phylum.Proteobacteria.id.2375	Weighted median	12	1.00 (0.79-1.26)	0.98
Functional dyspepsia	phylum.Proteobacteria.id.2375	Simple mode	12	1.13 (0.76-1.67)	0.56
Functional dyspepsia	phylum.Proteobacteria.id.2375	Weighted mode	12	1.09 (0.75-1.60)	0.65
Functional dyspepsia	phylum.Tenericutes.id.3919	Inverse variance weighted	12	1.07 (0.89-1.30)	0.46
Functional dyspepsia	phylum.Tenericutes.id.3919	MR Egger	12	1.34 (0.68-2.62)	0.41
Functional dyspepsia	phylum.Tenericutes.id.3919	Weighted median	12	1.18 (0.95-1.47)	0.13
Functional dyspepsia	phylum.Tenericutes.id.3919	Simple mode	12	1.28 (0.84-1.96)	0.28
Functional dyspepsia	phylum.Tenericutes.id.3919	Weighted mode	12	1.29 (0.91-1.83)	0.17
Functional dyspepsia	phylum.Verrucomicrobia.id.3982	Inverse variance weighted	12	1.08 (0.94-1.24)	0.27
Functional dyspepsia	phylum.Verrucomicrobia.id.3982	MR Egger	12	1.07 (0.75-1.53)	0.72
Functional dyspepsia	phylum.Verrucomicrobia.id.3982	Weighted median	12	1.07 (0.89-1.28)	0.47
Functional dyspepsia	phylum.Verrucomicrobia.id.3982	Simple mode	12	1.08 (0.82-1.42)	0.61
Functional dyspepsia	phylum.Verrucomicrobia.id.3982	Weighted mode	12	1.06 (0.83-1.35)	0.65
