# Supplementary material for: Gut microbiota and functional dyspepsia: a two-sample Mendelian randomization study
Source: Front Microbiol. 2024 May 31;15:1377392. doi: 10.3389/fmicb.2024.1377392 (PMC11176457; doi:10.3389/fmicb.2024.1377392)
Supplement: Supplementary Table 2 — Information of instrument variables of significant GM taxa. [file Table_2.XLSX]

## Sheet: Table S2
Supplemental Table 2. Information of instrument variables of significant GM taxa
RSID	Effect_allele	Other_allele	Beta	SE	pval	GM taxa (exposure)	F-value
												Legend
rs10506058	A	G	0.0997048	0.0221926	8.92e-06	genus Clostridium innocuum group	20.1844					Column	Description
rs1942371	G	A	-0.157938	0.034187	4.06e-06	genus Clostridium innocuum group	21.3428					Beta	Estimate coefficient
rs40656	C	T	0.142664	0.0311021	8.62e-06	genus Clostridium innocuum group	21.0403					SE	Standard error of coefficient estimate
rs4869133	G	A	-0.180591	0.0409505	7.24e-06	genus Clostridium innocuum group	19.4478					P-value	P-value from GWAS summary data of the gut microbiome
rs61267978	T	C	0.14708	0.0320875	5.59e-06	genus Clostridium innocuum group	21.0103					GM	Gut microbiota
rs6577484	G	A	0.160425	0.0360857	8.41e-06	genus Clostridium innocuum group	19.7639
rs6890185	T	C	0.113424	0.0233137	1.12e-06	genus Clostridium innocuum group	23.6692
rs77845139	A	G	-0.114993	0.0257186	8.41e-06	genus Clostridium innocuum group	19.9916
rs10093861	G	A	-0.0568869	0.0121152	3.06e-06	genus Lachnospiraceae FCS020 group	22.0477
rs1254846	G	A	0.105963	0.0232501	5.6e-06	genus Lachnospiraceae FCS020 group	20.7709
rs1363769	T	C	-0.200628	0.0449372	1.58e-06	genus Lachnospiraceae FCS020 group	19.933
rs2322265	C	T	-0.0666305	0.0141577	5.21e-06	genus Lachnospiraceae FCS020 group	22.1495
rs2862811	T	C	0.0564927	0.0121736	3.92e-06	genus Lachnospiraceae FCS020 group	21.5351
rs35035870	T	C	-0.190615	0.0414403	2.62e-06	genus Lachnospiraceae FCS020 group	21.1578
rs3999074	G	T	-0.0550587	0.0121847	6.55e-06	genus Lachnospiraceae FCS020 group	20.4185
rs4452603	T	G	0.0604208	0.0135965	8.98e-06	genus Lachnospiraceae FCS020 group	19.748
rs7249113	G	A	0.0679483	0.0133496	3.72e-07	genus Lachnospiraceae FCS020 group	25.9073
rs72793667	A	G	-0.116881	0.0246589	1.63e-06	genus Lachnospiraceae FCS020 group	22.4667
rs9308097	A	G	0.055381	0.0123659	7.47e-06	genus Lachnospiraceae FCS020 group	20.0571
rs9788306	C	T	-0.062804	0.0130744	1.39e-06	genus Lachnospiraceae FCS020 group	23.0743
rs12040548	G	T	0.0570422	0.0122359	3.15e-06	genus Ruminiclostridium 9	21.733
rs6082461	A	C	0.0586425	0.0131004	4.87e-06	genus Ruminiclostridium 9	20.0381
rs7137760	C	T	0.050797	0.0112182	7.07e-06	genus Ruminiclostridium 9	20.5035
rs74303178	T	C	0.0532742	0.0119274	7.92e-06	genus Ruminiclostridium 9	19.9501
rs78191726	T	C	0.0944998	0.0210206	7.58e-06	genus Ruminiclostridium 9	20.2103
rs918449	A	G	-0.0950908	0.0197177	2.56e-06	genus Ruminiclostridium 9	23.2576
rs9522712	T	C	0.0699728	0.0154939	4.66e-06	genus Ruminiclostridium 9	20.3956
rs9809789	C	T	-0.0717454	0.0159673	8.72e-06	genus Ruminiclostridium 9	20.1894
