# Supplementary material for: Gut microbiota and functional dyspepsia: a two-sample Mendelian randomization study
Source: Front Microbiol. 2024 May 31;15:1377392. doi: 10.3389/fmicb.2024.1377392 (PMC11176457; doi:10.3389/fmicb.2024.1377392)
Supplement: Supplementary Table 3 — SNPs mapped genes using FUMA SNP2GENE tool. [file Table_3.XLSX]

## Sheet: Sheet1
Supplemental Table 3. SNPs mapped genes using FUMA SNP2GENE tool
genus Clostridium innocuum group	genus Lachnospiraceae FCS020 group	genus Ruminiclostridium 9
SEMA5A	NDUFAB1	PTPRK
RERE	WDR3	TPCN2
AIG1	PSME4	CTLA4
L3MBTL4	PALB2	ICOS
FAM81A	UBFD1	SHOX2
PCSK1	EARS2	GCSAML
	GGA2	RSRC1
	GPR75-ASB3	MLF1
	DLGAP3	EIF2S3L
	GPR75	SGCZ
	FCHO1
	SPAG17
	SMIM12
	DCTN5
	PLK1
	COG7
	GNG7
	MRGPRG
	MRGPRE
	COL14A1
	GDAP2
	ASB3
